# Supplementary material for: Deciphering the Ubiquitin-Mediated Pathway in Apicomplexan Parasites: A Potential Strategy to Interfere with Parasite Virulence
Source: PLoS One. 2008 Jun 11;3(6):e2386. doi: 10.1371/journal.pone.0002386 (PMC2408969; doi:10.1371/journal.pone.0002386)
Supplement: Table S1 — Exhaustive list of the proteins identified by the HMM search. (0.37 MB XLS) [file pone.0002386.s001.xls]

## Sheet: Index
Protein ID	Domain	Species
AT3G13970.1	APG12	A.thaliana
AT1G54210.1	APG12	A.thaliana
B0336.8	APG12	C.elegans
FBpp0088364	APG12	D.melanogaster
NP_004698.2	APG12	H.sapiens
PF14_0779	APG12	P.falciparum
YBR217W	APG12	S.cerevisiae
AT1G62040.1	MAP1_LC3	A.thaliana
AT2G05630.1	MAP1_LC3	A.thaliana
AT4G16520.1	MAP1_LC3	A.thaliana
AT4G21980.1	MAP1_LC3	A.thaliana
AT2G45170.1	MAP1_LC3	A.thaliana
AT3G60640.1	MAP1_LC3	A.thaliana
AT4G04620.1	MAP1_LC3	A.thaliana
AT3G06420.1	MAP1_LC3	A.thaliana
AT3G15580.1	MAP1_LC3	A.thaliana
C32D5.9	MAP1_LC3	C.elegans
ZK593.6	MAP1_LC3	C.elegans
Chro.70444	MAP1_LC3	C.hominis
cgd7_3990	MAP1_LC3	C.parvum
FBpp0071427	MAP1_LC3	D.melanogaster
FBpp0082957	MAP1_LC3	D.melanogaster
NP_009216.1	MAP1_LC3	H.sapiens
NP_009209.1	MAP1_LC3	H.sapiens
NP_113600.1	MAP1_LC3	H.sapiens
NP_073729.1	MAP1_LC3	H.sapiens
XP_931701.2	MAP1_LC3	H.sapiens
XP_946738.2	MAP1_LC3	H.sapiens
NP_115903.1	MAP1_LC3	H.sapiens
NP_852610.1	MAP1_LC3	H.sapiens
XP_373277.4	MAP1_LC3	H.sapiens
XP_943549.2	MAP1_LC3	H.sapiens
NP_001004343.1	MAP1_LC3	H.sapiens
PB000658.01.0	MAP1_LC3	P.berghei
PC000787.01.0	MAP1_LC3	P.chabaudi
PF10_0193	MAP1_LC3	P.falciparum
Pv001860	MAP1_LC3	P.vivax
PY00606	MAP1_LC3	P.yoelii
YBL078C	MAP1_LC3	S.cerevisiae
52.m00003	MAP1_LC3	T.gondii
AT1G31340.1	ubiquitin	A.thaliana
AT2G35635.1	ubiquitin	A.thaliana
AT1G23410.1	ubiquitin	A.thaliana
AT2G47110.1	ubiquitin	A.thaliana
AT2G36170.1	ubiquitin	A.thaliana
AT3G52590.1	ubiquitin	A.thaliana
AT3G62250.1	ubiquitin	A.thaliana
AT1G53930.1	ubiquitin	A.thaliana
AT1G11980.1	ubiquitin	A.thaliana
AT4G05270.1	ubiquitin	A.thaliana
AT4G26840.1	ubiquitin	A.thaliana
AT5G16090.1	ubiquitin	A.thaliana
AT5G55160.1	ubiquitin	A.thaliana
AT5G57860.1	ubiquitin	A.thaliana
AT5G09340.1	ubiquitin	A.thaliana
AT3G26980.1	ubiquitin	A.thaliana
AT2G32765.1	ubiquitin	A.thaliana
AT1G22050.1	ubiquitin	A.thaliana
AT5G55170.1	ubiquitin	A.thaliana
AT1G11970.1	ubiquitin	A.thaliana
AT3G01050.1	ubiquitin	A.thaliana
AT3G09790.1	ubiquitin	A.thaliana
AT5G20620.1	ubiquitin	A.thaliana
AT4G05320.1	ubiquitin	A.thaliana
AT4G02890.1	ubiquitin	A.thaliana
AT5G03240.1	ubiquitin	A.thaliana
AT5G37640.1	ubiquitin	A.thaliana
AT1G65350.1	ubiquitin	A.thaliana
AT4G05050.1	ubiquitin	A.thaliana
AT1G55060.1	ubiquitin	A.thaliana
AT1G53950.1	ubiquitin	A.thaliana
ZK1010.1	ubiquitin	C.elegans
F45H11.2	ubiquitin	C.elegans
K12C11.2	ubiquitin	C.elegans
C26F1.4	ubiquitin	C.elegans
F14D2.11	ubiquitin	C.elegans
C28D4.10	ubiquitin	C.elegans
C46F11.6	ubiquitin	C.elegans
F25B5.4a	ubiquitin	C.elegans
Chro.70260	ubiquitin	C.hominis
Chro.80490	ubiquitin	C.hominis
Chro.40350	ubiquitin	C.hominis
Chro.70207	ubiquitin	C.hominis
Chro.50123	ubiquitin	C.hominis
cgd7_2280	ubiquitin	C.parvum
cgd7_4550	ubiquitin	C.parvum
cgd8_4260	ubiquitin	C.parvum
cgd4_3080	ubiquitin	C.parvum
cgd1_860	ubiquitin	C.parvum
cgd7_1770	ubiquitin	C.parvum
cgd5_2550	ubiquitin	C.parvum
FBpp0079606	ubiquitin	D.melanogaster
FBpp0077159	ubiquitin	D.melanogaster
FBpp0080733	ubiquitin	D.melanogaster
FBpp0099676	ubiquitin	D.melanogaster
FBpp0078984	ubiquitin	D.melanogaster
FBpp0083354	ubiquitin	D.melanogaster
FBpp0073034	ubiquitin	D.melanogaster
FBpp0089269	ubiquitin	D.melanogaster
FBpp0073035	ubiquitin	D.melanogaster
FBpp0070894	ubiquitin	D.melanogaster
NP_002945.1	ubiquitin	H.sapiens
NP_001029102.1	ubiquitin	H.sapiens
NP_003324.1	ubiquitin	H.sapiens
XP_945786.1	ubiquitin	H.sapiens
XP_371330.3	ubiquitin	H.sapiens
XP_001127860.1	ubiquitin	H.sapiens
XP_001131826.1	ubiquitin	H.sapiens
NP_006147.1	ubiquitin	H.sapiens
NP_055050.1	ubiquitin	H.sapiens
NP_003343.1	ubiquitin	H.sapiens
NP_001005781.1	ubiquitin	H.sapiens
NP_001005782.1	ubiquitin	H.sapiens
NP_001988.1	ubiquitin	H.sapiens
XP_001128769.1	ubiquitin	H.sapiens
XP_001127385.1	ubiquitin	H.sapiens
NP_008867.2	ubiquitin	H.sapiens
NP_008868.3	ubiquitin	H.sapiens
XP_947043.1	ubiquitin	H.sapiens
XP_001126213.1	ubiquitin	H.sapiens
XP_001131540.1	ubiquitin	H.sapiens
NP_001002255.1	ubiquitin	H.sapiens
NP_009039.1	ubiquitin	H.sapiens
NP_009037.1	ubiquitin	H.sapiens
NP_066289.2	ubiquitin	H.sapiens
NP_061828.1	ubiquitin	H.sapiens
PB000080.01.0	ubiquitin	P.berghei
PB000763.03.0	ubiquitin	P.berghei
PB000930.02.0	ubiquitin	P.berghei
PC000735.00.0	ubiquitin	P.chabaudi
PC300321.00.0	ubiquitin	P.chabaudi
PF13_0346	ubiquitin	P.falciparum
MAL13P1.64	ubiquitin	P.falciparum
PFE0285c	ubiquitin	P.falciparum
PF14_0027	ubiquitin	P.falciparum
PFL1830w	ubiquitin	P.falciparum
PFL0585w	ubiquitin	P.falciparum
Pv115255	ubiquitin	P.vivax
Pv122475	ubiquitin	P.vivax
Pv097850	ubiquitin	P.vivax
Pv086305	ubiquitin	P.vivax
Pv100840	ubiquitin	P.vivax
Pv084620	ubiquitin	P.vivax
PY00122	ubiquitin	P.yoelii
PY06022	ubiquitin	P.yoelii
PY03971	ubiquitin	P.yoelii
YIL148W	ubiquitin	S.cerevisiae
YKR094C	ubiquitin	S.cerevisiae
YLR167W	ubiquitin	S.cerevisiae
YDR139C	ubiquitin	S.cerevisiae
YDR510W	ubiquitin	S.cerevisiae
YNR032C-A	ubiquitin	S.cerevisiae
YLL039C	ubiquitin	S.cerevisiae
80.m02240	ubiquitin	T.gondii
52.m01665	ubiquitin	T.gondii
50.m03080	ubiquitin	T.gondii
57.m01794	ubiquitin	T.gondii
55.m04782	ubiquitin	T.gondii
38.m01076	ubiquitin	T.gondii
AT1G77710.1	UPF0185	A.thaliana
ZK652.3	UPF0185	C.elegans
Chro.10314	UPF0185	C.hominis
cgd1_2790	UPF0185	C.parvum
NP_057701.1	UPF0185	H.sapiens
583.m05409	UPF0185	T.gondii
AT2G45695.1	Urm1	A.thaliana
Chro.70369	Urm1	C.hominis
cgd7_3310	Urm1	C.parvum
FBpp0076534	Urm1	D.melanogaster
NP_112176.1	Urm1	H.sapiens
NP_116289.4	Urm1	H.sapiens
PB000480.01.0	Urm1	P.berghei
PC000585.04.0	Urm1	P.chabaudi
PF11_0393	Urm1	P.falciparum
Pv092520	Urm1	P.vivax
PY06420	Urm1	P.yoelii
YIL008W	Urm1	S.cerevisiae
44.m02775	Urm1	T.gondii
AT5G55130.1	E1_(ThiF/UBACT)	A.thaliana
AT2G21470.1	E1_(ThiF/UBACT)	A.thaliana
AT5G06460.1	E1_(ThiF/UBACT)	A.thaliana
AT5G19180.1	E1_(ThiF/UBACT)	A.thaliana
AT2G30110.1	E1_(ThiF/UBACT)	A.thaliana
AT5G37530.1	E1_(ThiF/UBACT)	A.thaliana
AT1G05350.1	E1_(ThiF/UBACT)	A.thaliana
AT5G45900.1	E1_(ThiF/UBACT)	A.thaliana
AT1G05180.1	E1_(ThiF/UBACT)	A.thaliana
AT2G32410.1	E1_(ThiF/UBACT)	A.thaliana
AT5G50580.1	E1_(ThiF/UBACT)	A.thaliana
AT5G50680.1	E1_(ThiF/UBACT)	A.thaliana
AT4G24940.1	E1_(ThiF/UBACT)	A.thaliana
AT5G43940.1	E1_(ThiF/UBACT)	A.thaliana
F42G8.6	E1_(ThiF/UBACT)	C.elegans
C47E12.5a	E1_(ThiF/UBACT)	C.elegans
F11H8.1	E1_(ThiF/UBACT)	C.elegans
W02A11.4	E1_(ThiF/UBACT)	C.elegans
T03F1.1	E1_(ThiF/UBACT)	C.elegans
M7.5	E1_(ThiF/UBACT)	C.elegans
C08B6.9	E1_(ThiF/UBACT)	C.elegans
C26E6.8	E1_(ThiF/UBACT)	C.elegans
Chro.20124	E1_(ThiF/UBACT)	C.hominis
Chro.40260	E1_(ThiF/UBACT)	C.hominis
Chro.40221	E1_(ThiF/UBACT)	C.hominis
Chro.20160	E1_(ThiF/UBACT)	C.hominis
Chro.40017	E1_(ThiF/UBACT)	C.hominis
Chro.80201	E1_(ThiF/UBACT)	C.hominis
cgd2_1120	E1_(ThiF/UBACT)	C.parvum
cgd4_2300	E1_(ThiF/UBACT)	C.parvum
cgd2_1460	E1_(ThiF/UBACT)	C.parvum
cgd4_1960	E1_(ThiF/UBACT)	C.parvum
cgd8_1730	E1_(ThiF/UBACT)	C.parvum
cgd4_40	E1_(ThiF/UBACT)	C.parvum
cgd8_160	E1_(ThiF/UBACT)	C.parvum
cgd4_2270	E1_(ThiF/UBACT)	C.parvum
FBpp0079295	E1_(ThiF/UBACT)	D.melanogaster
FBpp0087583	E1_(ThiF/UBACT)	D.melanogaster
FBpp0076457	E1_(ThiF/UBACT)	D.melanogaster
FBpp0086711	E1_(ThiF/UBACT)	D.melanogaster
FBpp0073354	E1_(ThiF/UBACT)	D.melanogaster
FBpp0085890	E1_(ThiF/UBACT)	D.melanogaster
FBpp0085891	E1_(ThiF/UBACT)	D.melanogaster
FBpp0075938	E1_(ThiF/UBACT)	D.melanogaster
FBpp0082065	E1_(ThiF/UBACT)	D.melanogaster
FBpp0088005	E1_(ThiF/UBACT)	D.melanogaster
NP_055299.1	E1_(ThiF/UBACT)	H.sapiens
NP_003326.2	E1_(ThiF/UBACT)	H.sapiens
NP_695012.1	E1_(ThiF/UBACT)	H.sapiens
NP_003325.2	E1_(ThiF/UBACT)	H.sapiens
NP_003959.3	E1_(ThiF/UBACT)	H.sapiens
NP_937838.1	E1_(ThiF/UBACT)	H.sapiens
NP_005490.1	E1_(ThiF/UBACT)	H.sapiens
NP_060697.3	E1_(ThiF/UBACT)	H.sapiens
NP_006386.1	E1_(ThiF/UBACT)	H.sapiens
NP_079094.1	E1_(ThiF/UBACT)	H.sapiens
NP_938143.1	E1_(ThiF/UBACT)	H.sapiens
NP_937840.1	E1_(ThiF/UBACT)	H.sapiens
NP_005491.1	E1_(ThiF/UBACT)	H.sapiens
NP_001018169.1	E1_(ThiF/UBACT)	H.sapiens
NP_003896.1	E1_(ThiF/UBACT)	H.sapiens
NP_000661.2	E1_(ThiF/UBACT)	H.sapiens
PB000980.01.0	E1_(ThiF/UBACT)	P.berghei
PB000873.00.0	E1_(ThiF/UBACT)	P.berghei
PB000355.02.0	E1_(ThiF/UBACT)	P.berghei
PB000204.03.0	E1_(ThiF/UBACT)	P.berghei
PB000905.01.0	E1_(ThiF/UBACT)	P.berghei
PB301007.00.0	E1_(ThiF/UBACT)	P.berghei
PB000364.00.0	E1_(ThiF/UBACT)	P.berghei
PB000664.03.0	E1_(ThiF/UBACT)	P.berghei
PB300945.00.0	E1_(ThiF/UBACT)	P.berghei
PC000463.02.0	E1_(ThiF/UBACT)	P.chabaudi
PC000817.00.0	E1_(ThiF/UBACT)	P.chabaudi
PC001230.02.0	E1_(ThiF/UBACT)	P.chabaudi
PC000427.04.0	E1_(ThiF/UBACT)	P.chabaudi
PC302354.00.0	E1_(ThiF/UBACT)	P.chabaudi
PC000482.01.0	E1_(ThiF/UBACT)	P.chabaudi
PC000749.02.0	E1_(ThiF/UBACT)	P.chabaudi
PC000199.02.0	E1_(ThiF/UBACT)	P.chabaudi
PC000262.00.0	E1_(ThiF/UBACT)	P.chabaudi
PF13_0344	E1_(ThiF/UBACT)	P.falciparum
PFL1790w	E1_(ThiF/UBACT)	P.falciparum
MAL8P1.75	E1_(ThiF/UBACT)	P.falciparum
PFL1245w	E1_(ThiF/UBACT)	P.falciparum
PF13_0182	E1_(ThiF/UBACT)	P.falciparum
PF11_0271	E1_(ThiF/UBACT)	P.falciparum
PF13_0264	E1_(ThiF/UBACT)	P.falciparum
PF11_0457	E1_(ThiF/UBACT)	P.falciparum
Pv115230	E1_(ThiF/UBACT)	P.vivax
Pv100800	E1_(ThiF/UBACT)	P.vivax
Pv089560	E1_(ThiF/UBACT)	P.vivax
Pv123920	E1_(ThiF/UBACT)	P.vivax
Pv082590	E1_(ThiF/UBACT)	P.vivax
Pv083415	E1_(ThiF/UBACT)	P.vivax
Pv092830	E1_(ThiF/UBACT)	P.vivax
Pv085005	E1_(ThiF/UBACT)	P.vivax
PY02846	E1_(ThiF/UBACT)	P.yoelii
PY05539	E1_(ThiF/UBACT)	P.yoelii
PY06413	E1_(ThiF/UBACT)	P.yoelii
PY01879	E1_(ThiF/UBACT)	P.yoelii
PY06467	E1_(ThiF/UBACT)	P.yoelii
PY01851	E1_(ThiF/UBACT)	P.yoelii
PY00295	E1_(ThiF/UBACT)	P.yoelii
PY05606	E1_(ThiF/UBACT)	P.yoelii
YHR111W	E1_(ThiF/UBACT)	S.cerevisiae
YKL210W	E1_(ThiF/UBACT)	S.cerevisiae
YKL027W	E1_(ThiF/UBACT)	S.cerevisiae
YPR066W	E1_(ThiF/UBACT)	S.cerevisiae
YDR390C	E1_(ThiF/UBACT)	S.cerevisiae
YHR003C	E1_(ThiF/UBACT)	S.cerevisiae
YHR171W	E1_(ThiF/UBACT)	S.cerevisiae
YPR180W	E1_(ThiF/UBACT)	S.cerevisiae
28.m00291	E1_(ThiF/UBACT)	T.gondii
80.m02267	E1_(ThiF/UBACT)	T.gondii
57.m01709	E1_(ThiF/UBACT)	T.gondii
583.m05438	E1_(ThiF/UBACT)	T.gondii
44.m00038	E1_(ThiF/UBACT)	T.gondii
583.m05646	E1_(ThiF/UBACT)	T.gondii
44.m02557	E1_(ThiF/UBACT)	T.gondii
59.m03723	E1_(ThiF/UBACT)	T.gondii
25.m00219	E1_(ThiF/UBACT)	T.gondii
583.m00606	E1_(ThiF/UBACT)	T.gondii
55.m04635	E1_(ThiF/UBACT)	T.gondii
AT3G46460.1	E2_(UQ_con)	A.thaliana
AT3G55380.1	E2_(UQ_con)	A.thaliana
AT3G08690.1	E2_(UQ_con)	A.thaliana
AT1G64230.1	E2_(UQ_con)	A.thaliana
AT5G41700.1	E2_(UQ_con)	A.thaliana
AT5G53300.1	E2_(UQ_con)	A.thaliana
AT4G27960.1	E2_(UQ_con)	A.thaliana
AT2G02760.1	E2_(UQ_con)	A.thaliana
AT1G14400.1	E2_(UQ_con)	A.thaliana
AT5G62540.1	E2_(UQ_con)	A.thaliana
AT5G56150.1	E2_(UQ_con)	A.thaliana
AT2G16740.1	E2_(UQ_con)	A.thaliana
AT3G08700.1	E2_(UQ_con)	A.thaliana
AT3G57870.1	E2_(UQ_con)	A.thaliana
AT5G59300.1	E2_(UQ_con)	A.thaliana
AT1G78870.1	E2_(UQ_con)	A.thaliana
AT5G50870.1	E2_(UQ_con)	A.thaliana
AT3G20060.1	E2_(UQ_con)	A.thaliana
AT1G50490.1	E2_(UQ_con)	A.thaliana
AT1G53020.1	E2_(UQ_con)	A.thaliana
AT1G36340.1	E2_(UQ_con)	A.thaliana
AT3G13550.1	E2_(UQ_con)	A.thaliana
AT1G63800.1	E2_(UQ_con)	A.thaliana
AT2G32790.1	E2_(UQ_con)	A.thaliana
AT5G41340.1	E2_(UQ_con)	A.thaliana
AT2G46030.1	E2_(UQ_con)	A.thaliana
AT1G45050.1	E2_(UQ_con)	A.thaliana
AT5G25760.1	E2_(UQ_con)	A.thaliana
AT5G42990.1	E2_(UQ_con)	A.thaliana
AT1G75440.1	E2_(UQ_con)	A.thaliana
AT2G18600.1	E2_(UQ_con)	A.thaliana
AT1G16890.1	E2_(UQ_con)	A.thaliana
AT4G36410.1	E2_(UQ_con)	A.thaliana
AT5G05080.1	E2_(UQ_con)	A.thaliana
AT3G24515.1	E2_(UQ_con)	A.thaliana
AT2G33770.1	E2_(UQ_con)	A.thaliana
AT5G50430.1	E2_(UQ_con)	A.thaliana
AT1G17280.1	E2_(UQ_con)	A.thaliana
AT3G15355.1	E2_(UQ_con)	A.thaliana
AT2G16920.1	E2_(UQ_con)	A.thaliana
AT3G17000.1	E2_(UQ_con)	A.thaliana
AT1G23260.1	E2_(UQ_con)	A.thaliana
AT1G70660.1	E2_(UQ_con)	A.thaliana
Y87G2A.9	E2_(UQ_con)	C.elegans
F58A4.10	E2_(UQ_con)	C.elegans
M7.1	E2_(UQ_con)	C.elegans
C35B1.1	E2_(UQ_con)	C.elegans
Y71G12B.15	E2_(UQ_con)	C.elegans
Y54G2A.31	E2_(UQ_con)	C.elegans
F29B9.6	E2_(UQ_con)	C.elegans
F40G9.3	E2_(UQ_con)	C.elegans
C06E2.3	E2_(UQ_con)	C.elegans
R01H2.6	E2_(UQ_con)	C.elegans
Y94H6A.6	E2_(UQ_con)	C.elegans
F49E12.4	E2_(UQ_con)	C.elegans
Y54E5B.4	E2_(UQ_con)	C.elegans
F56D2.4	E2_(UQ_con)	C.elegans
R09B3.4	E2_(UQ_con)	C.elegans
B0403.2	E2_(UQ_con)	C.elegans
Y110A2AM.3	E2_(UQ_con)	C.elegans
Y110A2AR.2	E2_(UQ_con)	C.elegans
D1022.1a	E2_(UQ_con)	C.elegans
Y69H2.6	E2_(UQ_con)	C.elegans
C06E2.7	E2_(UQ_con)	C.elegans
F26H9.7	E2_(UQ_con)	C.elegans
F25H2.8	E2_(UQ_con)	C.elegans
Chro.10052	E2_(UQ_con)	C.hominis
Chro.40035	E2_(UQ_con)	C.hominis
Chro.30262	E2_(UQ_con)	C.hominis
Chro.40073	E2_(UQ_con)	C.hominis
Chro.60479	E2_(UQ_con)	C.hominis
Chro.80032	E2_(UQ_con)	C.hominis
Chro.80443	E2_(UQ_con)	C.hominis
Chro.20440	E2_(UQ_con)	C.hominis
cgd2_4110	E2_(UQ_con)	C.parvum
cgd4_570	E2_(UQ_con)	C.parvum
cgd3_2670	E2_(UQ_con)	C.parvum
cgd3_2220	E2_(UQ_con)	C.parvum
cgd7_2840	E2_(UQ_con)	C.parvum
cgd1_410	E2_(UQ_con)	C.parvum
cgd4_210	E2_(UQ_con)	C.parvum
cgd6_4180	E2_(UQ_con)	C.parvum
cgd7_2800	E2_(UQ_con)	C.parvum
cgd8_220	E2_(UQ_con)	C.parvum
cgd8_580	E2_(UQ_con)	C.parvum
FBpp0082303	E2_(UQ_con)	D.melanogaster
FBpp0110481	E2_(UQ_con)	D.melanogaster
FBpp0082477	E2_(UQ_con)	D.melanogaster
FBpp0074058	E2_(UQ_con)	D.melanogaster
FBpp0078490	E2_(UQ_con)	D.melanogaster
FBpp0079704	E2_(UQ_con)	D.melanogaster
FBpp0079705	E2_(UQ_con)	D.melanogaster
FBpp0075345	E2_(UQ_con)	D.melanogaster
FBpp0075347	E2_(UQ_con)	D.melanogaster
FBpp0077589	E2_(UQ_con)	D.melanogaster
FBpp0080227	E2_(UQ_con)	D.melanogaster
FBpp0073686	E2_(UQ_con)	D.melanogaster
FBpp0077741	E2_(UQ_con)	D.melanogaster
FBpp0077742	E2_(UQ_con)	D.melanogaster
FBpp0073477	E2_(UQ_con)	D.melanogaster
FBpp0075690	E2_(UQ_con)	D.melanogaster
FBpp0076124	E2_(UQ_con)	D.melanogaster
FBpp0072998	E2_(UQ_con)	D.melanogaster
FBpp0077147	E2_(UQ_con)	D.melanogaster
FBpp0088522	E2_(UQ_con)	D.melanogaster
FBpp0076445	E2_(UQ_con)	D.melanogaster
FBpp0081076	E2_(UQ_con)	D.melanogaster
FBpp0071067	E2_(UQ_con)	D.melanogaster
FBpp0071068	E2_(UQ_con)	D.melanogaster
FBpp0071069	E2_(UQ_con)	D.melanogaster
FBpp0082026	E2_(UQ_con)	D.melanogaster
FBpp0073230	E2_(UQ_con)	D.melanogaster
FBpp0074250	E2_(UQ_con)	D.melanogaster
FBpp0099891	E2_(UQ_con)	D.melanogaster
FBpp0081717	E2_(UQ_con)	D.melanogaster
FBpp0083867	E2_(UQ_con)	D.melanogaster
FBpp0083868	E2_(UQ_con)	D.melanogaster
FBpp0087314	E2_(UQ_con)	D.melanogaster
FBpp0087311	E2_(UQ_con)	D.melanogaster
FBpp0087312	E2_(UQ_con)	D.melanogaster
FBpp0075346	E2_(UQ_con)	D.melanogaster
FBpp0087313	E2_(UQ_con)	D.melanogaster
FBpp0082929	E2_(UQ_con)	D.melanogaster
FBpp0087538	E2_(UQ_con)	D.melanogaster
FBpp0085632	E2_(UQ_con)	D.melanogaster
FBpp0076859	E2_(UQ_con)	D.melanogaster
FBpp0087537	E2_(UQ_con)	D.melanogaster
FBpp0079044	E2_(UQ_con)	D.melanogaster
FBpp0079045	E2_(UQ_con)	D.melanogaster
FBpp0076860	E2_(UQ_con)	D.melanogaster
FBpp0070396	E2_(UQ_con)	D.melanogaster
FBpp0070397	E2_(UQ_con)	D.melanogaster
NP_003333.1	E2_(UQ_con)	H.sapiens
NP_003334.2	E2_(UQ_con)	H.sapiens
NP_003327.2	E2_(UQ_con)	H.sapiens
NP_057067.1	E2_(UQ_con)	H.sapiens
NP_003330.1	E2_(UQ_con)	H.sapiens
NP_003329.1	E2_(UQ_con)	H.sapiens
NP_871621.1	E2_(UQ_con)	H.sapiens
NP_919235.1	E2_(UQ_con)	H.sapiens
NP_919236.1	E2_(UQ_con)	H.sapiens
NP_003336.1	E2_(UQ_con)	H.sapiens
NP_919237.1	E2_(UQ_con)	H.sapiens
NP_003328.1	E2_(UQ_con)	H.sapiens
NP_003331.1	E2_(UQ_con)	H.sapiens
NP_871620.1	E2_(UQ_con)	H.sapiens
NP_871615.1	E2_(UQ_con)	H.sapiens
NP_871617.1	E2_(UQ_con)	H.sapiens
NP_871616.1	E2_(UQ_con)	H.sapiens
NP_871619.1	E2_(UQ_con)	H.sapiens
NP_871618.1	E2_(UQ_con)	H.sapiens
NP_871622.1	E2_(UQ_con)	H.sapiens
NP_689866.1	E2_(UQ_con)	H.sapiens
NP_003332.1	E2_(UQ_con)	H.sapiens
NP_872619.1	E2_(UQ_con)	H.sapiens
NP_006348.1	E2_(UQ_con)	H.sapiens
XP_001133072.1	E2_(UQ_con)	H.sapiens
NP_060281.2	E2_(UQ_con)	H.sapiens
NP_008950.1	E2_(UQ_con)	H.sapiens
NP_003339.1	E2_(UQ_con)	H.sapiens
NP_005330.1	E2_(UQ_con)	H.sapiens
NP_004350.1	E2_(UQ_con)	H.sapiens
NP_003338.1	E2_(UQ_con)	H.sapiens
NP_872607.1	E2_(UQ_con)	H.sapiens
XP_001129232.1	E2_(UQ_con)	H.sapiens
NP_055316.1	E2_(UQ_con)	H.sapiens
NP_004214.1	E2_(UQ_con)	H.sapiens
NP_054895.1	E2_(UQ_con)	H.sapiens
NP_003960.1	E2_(UQ_con)	H.sapiens
NP_003335.1	E2_(UQ_con)	H.sapiens
NP_001013007.1	E2_(UQ_con)	H.sapiens
NP_861516.1	E2_(UQ_con)	H.sapiens
NP_861427.1	E2_(UQ_con)	H.sapiens
NP_057336.2	E2_(UQ_con)	H.sapiens
NP_060769.2	E2_(UQ_con)	H.sapiens
NP_001001481.1	E2_(UQ_con)	H.sapiens
NP_689702.1	E2_(UQ_con)	H.sapiens
NP_477515.2	E2_(UQ_con)	H.sapiens
NP_542409.1	E2_(UQ_con)	H.sapiens
NP_937800.1	E2_(UQ_con)	H.sapiens
NP_071349.2	E2_(UQ_con)	H.sapiens
NP_057105.2	E2_(UQ_con)	H.sapiens
NP_919296.1	E2_(UQ_con)	H.sapiens
NP_861515.1	E2_(UQ_con)	H.sapiens
NP_003341.1	E2_(UQ_con)	H.sapiens
XP_945702.2	E2_(UQ_con)	H.sapiens
XP_059689.4	E2_(UQ_con)	H.sapiens
NP_775740.1	E2_(UQ_con)	H.sapiens
NP_060052.3	E2_(UQ_con)	H.sapiens
PB000306.03.0	E2_(UQ_con)	P.berghei
PB000336.03.0	E2_(UQ_con)	P.berghei
PB001354.02.0	E2_(UQ_con)	P.berghei
PB000414.02.0	E2_(UQ_con)	P.berghei
PB001430.02.0	E2_(UQ_con)	P.berghei
PB000927.01.0	E2_(UQ_con)	P.berghei
PB000442.00.0	E2_(UQ_con)	P.berghei
PB300321.00.0	E2_(UQ_con)	P.berghei
PB000371.03.0	E2_(UQ_con)	P.berghei
PB001235.02.0	E2_(UQ_con)	P.berghei
PB001218.02.0	E2_(UQ_con)	P.berghei
PB000746.02.0	E2_(UQ_con)	P.berghei
PB000549.03.0	E2_(UQ_con)	P.berghei
PB301382.00.0	E2_(UQ_con)	P.berghei
PB000719.02.0	E2_(UQ_con)	P.berghei
PC000396.00.0	E2_(UQ_con)	P.chabaudi
PC000397.01.0	E2_(UQ_con)	P.chabaudi
PC000554.00.0	E2_(UQ_con)	P.chabaudi
PC000000.05.0	E2_(UQ_con)	P.chabaudi
PC000385.02.0	E2_(UQ_con)	P.chabaudi
PC000470.03.0	E2_(UQ_con)	P.chabaudi
PC000265.05.0	E2_(UQ_con)	P.chabaudi
PC302472.00.0	E2_(UQ_con)	P.chabaudi
PC302569.00.0	E2_(UQ_con)	P.chabaudi
PC000271.02.0	E2_(UQ_con)	P.chabaudi
PC000128.03.0	E2_(UQ_con)	P.chabaudi
PC000005.01.0	E2_(UQ_con)	P.chabaudi
PC000886.02.0	E2_(UQ_con)	P.chabaudi
PFL0190w	E2_(UQ_con)	P.falciparum
PF08_0085	E2_(UQ_con)	P.falciparum
PF13_0301	E2_(UQ_con)	P.falciparum
PFE1350c	E2_(UQ_con)	P.falciparum
PFI0740c	E2_(UQ_con)	P.falciparum
PFC0855w	E2_(UQ_con)	P.falciparum
PFI1030c	E2_(UQ_con)	P.falciparum
PFF0305c	E2_(UQ_con)	P.falciparum
PF10_0330	E2_(UQ_con)	P.falciparum
PFL2175w	E2_(UQ_con)	P.falciparum
PF14_0128	E2_(UQ_con)	P.falciparum
MAL13P1.227	E2_(UQ_con)	P.falciparum
PFL2100w	E2_(UQ_con)	P.falciparum
PFC0255c	E2_(UQ_con)	P.falciparum
Pv084235	E2_(UQ_con)	P.vivax
Pv123140	E2_(UQ_con)	P.vivax
Pv079885	E2_(UQ_con)	P.vivax
Pv099185	E2_(UQ_con)	P.vivax
Pv099465	E2_(UQ_con)	P.vivax
Pv095270	E2_(UQ_con)	P.vivax
Pv114795	E2_(UQ_con)	P.vivax
Pv111030	E2_(UQ_con)	P.vivax
Pv113480	E2_(UQ_con)	P.vivax
Pv085805	E2_(UQ_con)	P.vivax
Pv083175	E2_(UQ_con)	P.vivax
Pv101160	E2_(UQ_con)	P.vivax
Pv119410	E2_(UQ_con)	P.vivax
PY01609	E2_(UQ_con)	P.yoelii
PY01792	E2_(UQ_con)	P.yoelii
PY00971	E2_(UQ_con)	P.yoelii
PY03025	E2_(UQ_con)	P.yoelii
PY03157	E2_(UQ_con)	P.yoelii
PY00468	E2_(UQ_con)	P.yoelii
PY05644	E2_(UQ_con)	P.yoelii
PY00590	E2_(UQ_con)	P.yoelii
PY05886	E2_(UQ_con)	P.yoelii
PY03603	E2_(UQ_con)	P.yoelii
PY01211	E2_(UQ_con)	P.yoelii
YMR022W	E2_(UQ_con)	S.cerevisiae
YBR082C	E2_(UQ_con)	S.cerevisiae
YDR059C	E2_(UQ_con)	S.cerevisiae
YGL058W	E2_(UQ_con)	S.cerevisiae
YOR339C	E2_(UQ_con)	S.cerevisiae
YDR092W	E2_(UQ_con)	S.cerevisiae
YDR054C	E2_(UQ_con)	S.cerevisiae
YDL064W	E2_(UQ_con)	S.cerevisiae
YDR177W	E2_(UQ_con)	S.cerevisiae
YEL012W	E2_(UQ_con)	S.cerevisiae
YGR133W	E2_(UQ_con)	S.cerevisiae
YLR306W	E2_(UQ_con)	S.cerevisiae
YER100W	E2_(UQ_con)	S.cerevisiae
YGL087C	E2_(UQ_con)	S.cerevisiae
641.m01538	E2_(UQ_con)	T.gondii
35.m00006	E2_(UQ_con)	T.gondii
20.m03747	E2_(UQ_con)	T.gondii
540.m00206	E2_(UQ_con)	T.gondii
25.m01826	E2_(UQ_con)	T.gondii
46.m00017	E2_(UQ_con)	T.gondii
55.m00226	E2_(UQ_con)	T.gondii
145.m00587	E2_(UQ_con)	T.gondii
72.m00382	E2_(UQ_con)	T.gondii
72.m00407	E2_(UQ_con)	T.gondii
86.m00396	E2_(UQ_con)	T.gondii
55.m04812	E2_(UQ_con)	T.gondii
583.m00608	E2_(UQ_con)	T.gondii
AT4G34100.1	RING_finger_(zf-C3HC4/zf-MIZ/zf-RING-like)	A.thaliana
AT1G02610.1	RING_finger_(zf-C3HC4/zf-MIZ/zf-RING-like)	A.thaliana
AT5G62460.1	RING_finger_(zf-C3HC4/zf-MIZ/zf-RING-like)	A.thaliana
AT4G02075.1	RING_finger_(zf-C3HC4/zf-MIZ/zf-RING-like)	A.thaliana
AT5G39550.1	RING_finger_(zf-C3HC4/zf-MIZ/zf-RING-like)	A.thaliana
AT3G06330.1	RING_finger_(zf-C3HC4/zf-MIZ/zf-RING-like)	A.thaliana
AT1G66040.1	RING_finger_(zf-C3HC4/zf-MIZ/zf-RING-like)	A.thaliana
AT1G66050.1	RING_finger_(zf-C3HC4/zf-MIZ/zf-RING-like)	A.thaliana
AT3G47550.1	RING_finger_(zf-C3HC4/zf-MIZ/zf-RING-like)	A.thaliana
AT2G01275.1	RING_finger_(zf-C3HC4/zf-MIZ/zf-RING-like)	A.thaliana
AT4G32670.1	RING_finger_(zf-C3HC4/zf-MIZ/zf-RING-like)	A.thaliana
AT1G14260.1	RING_finger_(zf-C3HC4/zf-MIZ/zf-RING-like)	A.thaliana
AT5G38070.1	RING_finger_(zf-C3HC4/zf-MIZ/zf-RING-like)	A.thaliana
AT3G09760.1	RING_finger_(zf-C3HC4/zf-MIZ/zf-RING-like)	A.thaliana
AT5G18760.1	RING_finger_(zf-C3HC4/zf-MIZ/zf-RING-like)	A.thaliana
AT2G02960.1	RING_finger_(zf-C3HC4/zf-MIZ/zf-RING-like)	A.thaliana
AT5G03180.1	RING_finger_(zf-C3HC4/zf-MIZ/zf-RING-like)	A.thaliana
AT1G57820.1	RING_finger_(zf-C3HC4/zf-MIZ/zf-RING-like)	A.thaliana
AT5G59000.1	RING_finger_(zf-C3HC4/zf-MIZ/zf-RING-like)	A.thaliana
AT5G60580.1	RING_finger_(zf-C3HC4/zf-MIZ/zf-RING-like)	A.thaliana
AT5G54990.1	RING_finger_(zf-C3HC4/zf-MIZ/zf-RING-like)	A.thaliana
AT3G30460.1	RING_finger_(zf-C3HC4/zf-MIZ/zf-RING-like)	A.thaliana
AT5G05830.1	RING_finger_(zf-C3HC4/zf-MIZ/zf-RING-like)	A.thaliana
AT5G41430.1	RING_finger_(zf-C3HC4/zf-MIZ/zf-RING-like)	A.thaliana
AT1G14200.1	RING_finger_(zf-C3HC4/zf-MIZ/zf-RING-like)	A.thaliana
AT3G19910.1	RING_finger_(zf-C3HC4/zf-MIZ/zf-RING-like)	A.thaliana
AT3G61180.1	RING_finger_(zf-C3HC4/zf-MIZ/zf-RING-like)	A.thaliana
AT2G22120.1	RING_finger_(zf-C3HC4/zf-MIZ/zf-RING-like)	A.thaliana
AT3G19950.1	RING_finger_(zf-C3HC4/zf-MIZ/zf-RING-like)	A.thaliana
AT1G18660.1	RING_finger_(zf-C3HC4/zf-MIZ/zf-RING-like)	A.thaliana
AT1G68070.1	RING_finger_(zf-C3HC4/zf-MIZ/zf-RING-like)	A.thaliana
AT2G37150.1	RING_finger_(zf-C3HC4/zf-MIZ/zf-RING-like)	A.thaliana
AT3G23060.1	RING_finger_(zf-C3HC4/zf-MIZ/zf-RING-like)	A.thaliana
AT5G13530.1	RING_finger_(zf-C3HC4/zf-MIZ/zf-RING-like)	A.thaliana
AT5G67120.1	RING_finger_(zf-C3HC4/zf-MIZ/zf-RING-like)	A.thaliana
AT5G22750.1	RING_finger_(zf-C3HC4/zf-MIZ/zf-RING-like)	A.thaliana
AT1G50440.1	RING_finger_(zf-C3HC4/zf-MIZ/zf-RING-like)	A.thaliana
AT2G38970.1	RING_finger_(zf-C3HC4/zf-MIZ/zf-RING-like)	A.thaliana
AT1G04790.1	RING_finger_(zf-C3HC4/zf-MIZ/zf-RING-like)	A.thaliana
AT4G12210.1	RING_finger_(zf-C3HC4/zf-MIZ/zf-RING-like)	A.thaliana
AT1G68180.1	RING_finger_(zf-C3HC4/zf-MIZ/zf-RING-like)	A.thaliana
AT5G60710.1	RING_finger_(zf-C3HC4/zf-MIZ/zf-RING-like)	A.thaliana
AT5G37230.1	RING_finger_(zf-C3HC4/zf-MIZ/zf-RING-like)	A.thaliana
AT1G17970.1	RING_finger_(zf-C3HC4/zf-MIZ/zf-RING-like)	A.thaliana
AT1G80400.1	RING_finger_(zf-C3HC4/zf-MIZ/zf-RING-like)	A.thaliana
AT5G37270.1	RING_finger_(zf-C3HC4/zf-MIZ/zf-RING-like)	A.thaliana
AT5G08139.1	RING_finger_(zf-C3HC4/zf-MIZ/zf-RING-like)	A.thaliana
AT4G25230.1	RING_finger_(zf-C3HC4/zf-MIZ/zf-RING-like)	A.thaliana
AT5G51450.1	RING_finger_(zf-C3HC4/zf-MIZ/zf-RING-like)	A.thaliana
AT1G60360.1	RING_finger_(zf-C3HC4/zf-MIZ/zf-RING-like)	A.thaliana
AT4G23450.1	RING_finger_(zf-C3HC4/zf-MIZ/zf-RING-like)	A.thaliana
AT1G65040.1	RING_finger_(zf-C3HC4/zf-MIZ/zf-RING-like)	A.thaliana
AT5G41440.1	RING_finger_(zf-C3HC4/zf-MIZ/zf-RING-like)	A.thaliana
AT4G12190.1	RING_finger_(zf-C3HC4/zf-MIZ/zf-RING-like)	A.thaliana
AT1G26800.1	RING_finger_(zf-C3HC4/zf-MIZ/zf-RING-like)	A.thaliana
AT3G58720.1	RING_finger_(zf-C3HC4/zf-MIZ/zf-RING-like)	A.thaliana
AT3G16090.1	RING_finger_(zf-C3HC4/zf-MIZ/zf-RING-like)	A.thaliana
AT4G05350.1	RING_finger_(zf-C3HC4/zf-MIZ/zf-RING-like)	A.thaliana
AT2G46495.1	RING_finger_(zf-C3HC4/zf-MIZ/zf-RING-like)	A.thaliana
AT5G46650.1	RING_finger_(zf-C3HC4/zf-MIZ/zf-RING-like)	A.thaliana
AT1G67180.1	RING_finger_(zf-C3HC4/zf-MIZ/zf-RING-like)	A.thaliana
AT2G03000.1	RING_finger_(zf-C3HC4/zf-MIZ/zf-RING-like)	A.thaliana
AT5G41450.1	RING_finger_(zf-C3HC4/zf-MIZ/zf-RING-like)	A.thaliana
AT1G11020.1	RING_finger_(zf-C3HC4/zf-MIZ/zf-RING-like)	A.thaliana
AT4G17920.1	RING_finger_(zf-C3HC4/zf-MIZ/zf-RING-like)	A.thaliana
AT1G72220.1	RING_finger_(zf-C3HC4/zf-MIZ/zf-RING-like)	A.thaliana
AT5G43530.1	RING_finger_(zf-C3HC4/zf-MIZ/zf-RING-like)	A.thaliana
AT4G12140.1	RING_finger_(zf-C3HC4/zf-MIZ/zf-RING-like)	A.thaliana
AT5G25560.1	RING_finger_(zf-C3HC4/zf-MIZ/zf-RING-like)	A.thaliana
AT3G13430.1	RING_finger_(zf-C3HC4/zf-MIZ/zf-RING-like)	A.thaliana
AT1G35330.1	RING_finger_(zf-C3HC4/zf-MIZ/zf-RING-like)	A.thaliana
AT2G37950.1	RING_finger_(zf-C3HC4/zf-MIZ/zf-RING-like)	A.thaliana
AT5G60820.1	RING_finger_(zf-C3HC4/zf-MIZ/zf-RING-like)	A.thaliana
AT5G37250.1	RING_finger_(zf-C3HC4/zf-MIZ/zf-RING-like)	A.thaliana
AT3G10815.1	RING_finger_(zf-C3HC4/zf-MIZ/zf-RING-like)	A.thaliana
AT5G59550.1	RING_finger_(zf-C3HC4/zf-MIZ/zf-RING-like)	A.thaliana
AT1G23980.1	RING_finger_(zf-C3HC4/zf-MIZ/zf-RING-like)	A.thaliana
AT2G15530.1	RING_finger_(zf-C3HC4/zf-MIZ/zf-RING-like)	A.thaliana
AT5G24870.1	RING_finger_(zf-C3HC4/zf-MIZ/zf-RING-like)	A.thaliana
AT2G47560.1	RING_finger_(zf-C3HC4/zf-MIZ/zf-RING-like)	A.thaliana
AT4G00335.1	RING_finger_(zf-C3HC4/zf-MIZ/zf-RING-like)	A.thaliana
AT3G24800.1	RING_finger_(zf-C3HC4/zf-MIZ/zf-RING-like)	A.thaliana
AT3G63530.1	RING_finger_(zf-C3HC4/zf-MIZ/zf-RING-like)	A.thaliana
AT5G37280.1	RING_finger_(zf-C3HC4/zf-MIZ/zf-RING-like)	A.thaliana
AT1G57800.1	RING_finger_(zf-C3HC4/zf-MIZ/zf-RING-like)	A.thaliana
AT1G22670.1	RING_finger_(zf-C3HC4/zf-MIZ/zf-RING-like)	A.thaliana
AT4G09560.1	RING_finger_(zf-C3HC4/zf-MIZ/zf-RING-like)	A.thaliana
AT1G51930.1	RING_finger_(zf-C3HC4/zf-MIZ/zf-RING-like)	A.thaliana
AT2G01735.1	RING_finger_(zf-C3HC4/zf-MIZ/zf-RING-like)	A.thaliana
AT5G44280.1	RING_finger_(zf-C3HC4/zf-MIZ/zf-RING-like)	A.thaliana
AT5G05910.1	RING_finger_(zf-C3HC4/zf-MIZ/zf-RING-like)	A.thaliana
AT2G40830.1	RING_finger_(zf-C3HC4/zf-MIZ/zf-RING-like)	A.thaliana
AT3G05250.1	RING_finger_(zf-C3HC4/zf-MIZ/zf-RING-like)	A.thaliana
AT1G08050.1	RING_finger_(zf-C3HC4/zf-MIZ/zf-RING-like)	A.thaliana
AT2G44330.1	RING_finger_(zf-C3HC4/zf-MIZ/zf-RING-like)	A.thaliana
AT5G45290.1	RING_finger_(zf-C3HC4/zf-MIZ/zf-RING-like)	A.thaliana
AT4G32600.1	RING_finger_(zf-C3HC4/zf-MIZ/zf-RING-like)	A.thaliana
AT5G55970.1	RING_finger_(zf-C3HC4/zf-MIZ/zf-RING-like)	A.thaliana
AT1G12760.1	RING_finger_(zf-C3HC4/zf-MIZ/zf-RING-like)	A.thaliana
AT4G33565.1	RING_finger_(zf-C3HC4/zf-MIZ/zf-RING-like)	A.thaliana
AT2G37580.1	RING_finger_(zf-C3HC4/zf-MIZ/zf-RING-like)	A.thaliana
AT1G55530.1	RING_finger_(zf-C3HC4/zf-MIZ/zf-RING-like)	A.thaliana
AT4G17910.1	RING_finger_(zf-C3HC4/zf-MIZ/zf-RING-like)	A.thaliana
AT2G01150.1	RING_finger_(zf-C3HC4/zf-MIZ/zf-RING-like)	A.thaliana
AT3G47180.1	RING_finger_(zf-C3HC4/zf-MIZ/zf-RING-like)	A.thaliana
AT3G48030.1	RING_finger_(zf-C3HC4/zf-MIZ/zf-RING-like)	A.thaliana
AT4G09130.1	RING_finger_(zf-C3HC4/zf-MIZ/zf-RING-like)	A.thaliana
AT5G17600.1	RING_finger_(zf-C3HC4/zf-MIZ/zf-RING-like)	A.thaliana
AT5G48655.1	RING_finger_(zf-C3HC4/zf-MIZ/zf-RING-like)	A.thaliana
AT5G52140.1	RING_finger_(zf-C3HC4/zf-MIZ/zf-RING-like)	A.thaliana
AT3G05200.1	RING_finger_(zf-C3HC4/zf-MIZ/zf-RING-like)	A.thaliana
AT5G42940.1	RING_finger_(zf-C3HC4/zf-MIZ/zf-RING-like)	A.thaliana
AT4G26400.1	RING_finger_(zf-C3HC4/zf-MIZ/zf-RING-like)	A.thaliana
AT5G27420.1	RING_finger_(zf-C3HC4/zf-MIZ/zf-RING-like)	A.thaliana
AT4G34040.1	RING_finger_(zf-C3HC4/zf-MIZ/zf-RING-like)	A.thaliana
AT5G41350.1	RING_finger_(zf-C3HC4/zf-MIZ/zf-RING-like)	A.thaliana
AT1G45180.1	RING_finger_(zf-C3HC4/zf-MIZ/zf-RING-like)	A.thaliana
AT4G26580.1	RING_finger_(zf-C3HC4/zf-MIZ/zf-RING-like)	A.thaliana
AT5G66160.1	RING_finger_(zf-C3HC4/zf-MIZ/zf-RING-like)	A.thaliana
AT1G63170.1	RING_finger_(zf-C3HC4/zf-MIZ/zf-RING-like)	A.thaliana
AT2G17450.1	RING_finger_(zf-C3HC4/zf-MIZ/zf-RING-like)	A.thaliana
AT5G12310.1	RING_finger_(zf-C3HC4/zf-MIZ/zf-RING-like)	A.thaliana
AT4G11680.1	RING_finger_(zf-C3HC4/zf-MIZ/zf-RING-like)	A.thaliana
AT3G56580.1	RING_finger_(zf-C3HC4/zf-MIZ/zf-RING-like)	A.thaliana
AT3G15070.1	RING_finger_(zf-C3HC4/zf-MIZ/zf-RING-like)	A.thaliana
AT1G15100.1	RING_finger_(zf-C3HC4/zf-MIZ/zf-RING-like)	A.thaliana
AT5G57750.1	RING_finger_(zf-C3HC4/zf-MIZ/zf-RING-like)	A.thaliana
AT4G21070.1	RING_finger_(zf-C3HC4/zf-MIZ/zf-RING-like)	A.thaliana
AT3G62690.1	RING_finger_(zf-C3HC4/zf-MIZ/zf-RING-like)	A.thaliana
AT1G73760.1	RING_finger_(zf-C3HC4/zf-MIZ/zf-RING-like)	A.thaliana
AT5G41400.1	RING_finger_(zf-C3HC4/zf-MIZ/zf-RING-like)	A.thaliana
AT5G40250.1	RING_finger_(zf-C3HC4/zf-MIZ/zf-RING-like)	A.thaliana
AT5G01880.1	RING_finger_(zf-C3HC4/zf-MIZ/zf-RING-like)	A.thaliana
AT5G10650.1	RING_finger_(zf-C3HC4/zf-MIZ/zf-RING-like)	A.thaliana
AT5G10380.1	RING_finger_(zf-C3HC4/zf-MIZ/zf-RING-like)	A.thaliana
AT4G01270.1	RING_finger_(zf-C3HC4/zf-MIZ/zf-RING-like)	A.thaliana
AT3G46620.1	RING_finger_(zf-C3HC4/zf-MIZ/zf-RING-like)	A.thaliana
AT2G27940.1	RING_finger_(zf-C3HC4/zf-MIZ/zf-RING-like)	A.thaliana
AT1G03770.1	RING_finger_(zf-C3HC4/zf-MIZ/zf-RING-like)	A.thaliana
AT3G61460.1	RING_finger_(zf-C3HC4/zf-MIZ/zf-RING-like)	A.thaliana
AT1G76410.1	RING_finger_(zf-C3HC4/zf-MIZ/zf-RING-like)	A.thaliana
AT1G53190.1	RING_finger_(zf-C3HC4/zf-MIZ/zf-RING-like)	A.thaliana
AT5G05810.1	RING_finger_(zf-C3HC4/zf-MIZ/zf-RING-like)	A.thaliana
AT3G60080.1	RING_finger_(zf-C3HC4/zf-MIZ/zf-RING-like)	A.thaliana
AT3G07200.1	RING_finger_(zf-C3HC4/zf-MIZ/zf-RING-like)	A.thaliana
AT2G18650.1	RING_finger_(zf-C3HC4/zf-MIZ/zf-RING-like)	A.thaliana
AT3G51325.1	RING_finger_(zf-C3HC4/zf-MIZ/zf-RING-like)	A.thaliana
AT5G01980.1	RING_finger_(zf-C3HC4/zf-MIZ/zf-RING-like)	A.thaliana
AT2G42350.1	RING_finger_(zf-C3HC4/zf-MIZ/zf-RING-like)	A.thaliana
AT5G01960.1	RING_finger_(zf-C3HC4/zf-MIZ/zf-RING-like)	A.thaliana
AT4G09110.1	RING_finger_(zf-C3HC4/zf-MIZ/zf-RING-like)	A.thaliana
AT2G34200.1	RING_finger_(zf-C3HC4/zf-MIZ/zf-RING-like)	A.thaliana
AT5G56340.1	RING_finger_(zf-C3HC4/zf-MIZ/zf-RING-like)	A.thaliana
AT3G43430.1	RING_finger_(zf-C3HC4/zf-MIZ/zf-RING-like)	A.thaliana
AT2G26000.1	RING_finger_(zf-C3HC4/zf-MIZ/zf-RING-like)	A.thaliana
AT2G32950.1	RING_finger_(zf-C3HC4/zf-MIZ/zf-RING-like)	A.thaliana
AT2G15580.1	RING_finger_(zf-C3HC4/zf-MIZ/zf-RING-like)	A.thaliana
AT3G55530.1	RING_finger_(zf-C3HC4/zf-MIZ/zf-RING-like)	A.thaliana
AT3G14320.1	RING_finger_(zf-C3HC4/zf-MIZ/zf-RING-like)	A.thaliana
AT3G28620.1	RING_finger_(zf-C3HC4/zf-MIZ/zf-RING-like)	A.thaliana
AT1G20823.1	RING_finger_(zf-C3HC4/zf-MIZ/zf-RING-like)	A.thaliana
AT4G00305.1	RING_finger_(zf-C3HC4/zf-MIZ/zf-RING-like)	A.thaliana
AT2G42030.1	RING_finger_(zf-C3HC4/zf-MIZ/zf-RING-like)	A.thaliana
AT4G30400.1	RING_finger_(zf-C3HC4/zf-MIZ/zf-RING-like)	A.thaliana
AT5G22920.1	RING_finger_(zf-C3HC4/zf-MIZ/zf-RING-like)	A.thaliana
AT1G72310.1	RING_finger_(zf-C3HC4/zf-MIZ/zf-RING-like)	A.thaliana
AT3G18930.1	RING_finger_(zf-C3HC4/zf-MIZ/zf-RING-like)	A.thaliana
AT3G03550.1	RING_finger_(zf-C3HC4/zf-MIZ/zf-RING-like)	A.thaliana
AT3G54780.1	RING_finger_(zf-C3HC4/zf-MIZ/zf-RING-like)	A.thaliana
AT2G35420.1	RING_finger_(zf-C3HC4/zf-MIZ/zf-RING-like)	A.thaliana
AT1G53820.1	RING_finger_(zf-C3HC4/zf-MIZ/zf-RING-like)	A.thaliana
AT2G47700.1	RING_finger_(zf-C3HC4/zf-MIZ/zf-RING-like)	A.thaliana
AT5G20910.1	RING_finger_(zf-C3HC4/zf-MIZ/zf-RING-like)	A.thaliana
AT1G74620.1	RING_finger_(zf-C3HC4/zf-MIZ/zf-RING-like)	A.thaliana
AT3G06140.1	RING_finger_(zf-C3HC4/zf-MIZ/zf-RING-like)	A.thaliana
AT1G18770.1	RING_finger_(zf-C3HC4/zf-MIZ/zf-RING-like)	A.thaliana
AT1G63840.1	RING_finger_(zf-C3HC4/zf-MIZ/zf-RING-like)	A.thaliana
AT2G04240.1	RING_finger_(zf-C3HC4/zf-MIZ/zf-RING-like)	A.thaliana
AT4G09120.1	RING_finger_(zf-C3HC4/zf-MIZ/zf-RING-like)	A.thaliana
AT2G44950.1	RING_finger_(zf-C3HC4/zf-MIZ/zf-RING-like)	A.thaliana
AT1G71980.1	RING_finger_(zf-C3HC4/zf-MIZ/zf-RING-like)	A.thaliana
AT4G35480.1	RING_finger_(zf-C3HC4/zf-MIZ/zf-RING-like)	A.thaliana
AT4G18110.1	RING_finger_(zf-C3HC4/zf-MIZ/zf-RING-like)	A.thaliana
AT5G43200.1	RING_finger_(zf-C3HC4/zf-MIZ/zf-RING-like)	A.thaliana
AT1G35625.1	RING_finger_(zf-C3HC4/zf-MIZ/zf-RING-like)	A.thaliana
AT4G08590.1	RING_finger_(zf-C3HC4/zf-MIZ/zf-RING-like)	A.thaliana
AT4G22250.1	RING_finger_(zf-C3HC4/zf-MIZ/zf-RING-like)	A.thaliana
AT3G62970.1	RING_finger_(zf-C3HC4/zf-MIZ/zf-RING-like)	A.thaliana
AT2G20030.1	RING_finger_(zf-C3HC4/zf-MIZ/zf-RING-like)	A.thaliana
AT1G62370.1	RING_finger_(zf-C3HC4/zf-MIZ/zf-RING-like)	A.thaliana
AT4G17245.1	RING_finger_(zf-C3HC4/zf-MIZ/zf-RING-like)	A.thaliana
AT4G03965.1	RING_finger_(zf-C3HC4/zf-MIZ/zf-RING-like)	A.thaliana
AT1G35630.1	RING_finger_(zf-C3HC4/zf-MIZ/zf-RING-like)	A.thaliana
AT5G64920.1	RING_finger_(zf-C3HC4/zf-MIZ/zf-RING-like)	A.thaliana
AT4G11370.1	RING_finger_(zf-C3HC4/zf-MIZ/zf-RING-like)	A.thaliana
AT2G35910.1	RING_finger_(zf-C3HC4/zf-MIZ/zf-RING-like)	A.thaliana
AT3G15740.1	RING_finger_(zf-C3HC4/zf-MIZ/zf-RING-like)	A.thaliana
AT3G20395.1	RING_finger_(zf-C3HC4/zf-MIZ/zf-RING-like)	A.thaliana
AT1G22500.1	RING_finger_(zf-C3HC4/zf-MIZ/zf-RING-like)	A.thaliana
AT2G44578.1	RING_finger_(zf-C3HC4/zf-MIZ/zf-RING-like)	A.thaliana
AT2G39100.1	RING_finger_(zf-C3HC4/zf-MIZ/zf-RING-like)	A.thaliana
AT3G27330.1	RING_finger_(zf-C3HC4/zf-MIZ/zf-RING-like)	A.thaliana
AT5G53910.1	RING_finger_(zf-C3HC4/zf-MIZ/zf-RING-like)	A.thaliana
AT4G40070.1	RING_finger_(zf-C3HC4/zf-MIZ/zf-RING-like)	A.thaliana
AT1G74990.1	RING_finger_(zf-C3HC4/zf-MIZ/zf-RING-like)	A.thaliana
AT1G55255.1	RING_finger_(zf-C3HC4/zf-MIZ/zf-RING-like)	A.thaliana
AT5G43420.1	RING_finger_(zf-C3HC4/zf-MIZ/zf-RING-like)	A.thaliana
AT1G18760.1	RING_finger_(zf-C3HC4/zf-MIZ/zf-RING-like)	A.thaliana
AT1G49230.1	RING_finger_(zf-C3HC4/zf-MIZ/zf-RING-like)	A.thaliana
AT2G24480.1	RING_finger_(zf-C3HC4/zf-MIZ/zf-RING-like)	A.thaliana
AT2G38185.1	RING_finger_(zf-C3HC4/zf-MIZ/zf-RING-like)	A.thaliana
AT5G58580.1	RING_finger_(zf-C3HC4/zf-MIZ/zf-RING-like)	A.thaliana
AT1G24580.1	RING_finger_(zf-C3HC4/zf-MIZ/zf-RING-like)	A.thaliana
AT5G20885.1	RING_finger_(zf-C3HC4/zf-MIZ/zf-RING-like)	A.thaliana
AT3G61550.1	RING_finger_(zf-C3HC4/zf-MIZ/zf-RING-like)	A.thaliana
AT5G15820.1	RING_finger_(zf-C3HC4/zf-MIZ/zf-RING-like)	A.thaliana
AT4G03510.1	RING_finger_(zf-C3HC4/zf-MIZ/zf-RING-like)	A.thaliana
AT5G37200.1	RING_finger_(zf-C3HC4/zf-MIZ/zf-RING-like)	A.thaliana
AT2G18670.1	RING_finger_(zf-C3HC4/zf-MIZ/zf-RING-like)	A.thaliana
AT3G26730.1	RING_finger_(zf-C3HC4/zf-MIZ/zf-RING-like)	A.thaliana
AT5G18650.1	RING_finger_(zf-C3HC4/zf-MIZ/zf-RING-like)	A.thaliana
AT5G19080.1	RING_finger_(zf-C3HC4/zf-MIZ/zf-RING-like)	A.thaliana
AT5G47610.1	RING_finger_(zf-C3HC4/zf-MIZ/zf-RING-like)	A.thaliana
AT5G02750.1	RING_finger_(zf-C3HC4/zf-MIZ/zf-RING-like)	A.thaliana
AT2G20650.1	RING_finger_(zf-C3HC4/zf-MIZ/zf-RING-like)	A.thaliana
AT4G28890.1	RING_finger_(zf-C3HC4/zf-MIZ/zf-RING-like)	A.thaliana
AT5G42200.1	RING_finger_(zf-C3HC4/zf-MIZ/zf-RING-like)	A.thaliana
AT3G16720.1	RING_finger_(zf-C3HC4/zf-MIZ/zf-RING-like)	A.thaliana
AT4G12150.1	RING_finger_(zf-C3HC4/zf-MIZ/zf-RING-like)	A.thaliana
AT1G19310.1	RING_finger_(zf-C3HC4/zf-MIZ/zf-RING-like)	A.thaliana
AT1G18780.1	RING_finger_(zf-C3HC4/zf-MIZ/zf-RING-like)	A.thaliana
AT4G09100.1	RING_finger_(zf-C3HC4/zf-MIZ/zf-RING-like)	A.thaliana
AT3G58030.1	RING_finger_(zf-C3HC4/zf-MIZ/zf-RING-like)	A.thaliana
AT4G14220.1	RING_finger_(zf-C3HC4/zf-MIZ/zf-RING-like)	A.thaliana
AT5G22000.1	RING_finger_(zf-C3HC4/zf-MIZ/zf-RING-like)	A.thaliana
AT1G47570.1	RING_finger_(zf-C3HC4/zf-MIZ/zf-RING-like)	A.thaliana
AT2G39720.1	RING_finger_(zf-C3HC4/zf-MIZ/zf-RING-like)	A.thaliana
AT1G72200.1	RING_finger_(zf-C3HC4/zf-MIZ/zf-RING-like)	A.thaliana
AT4G27470.1	RING_finger_(zf-C3HC4/zf-MIZ/zf-RING-like)	A.thaliana
AT4G28270.1	RING_finger_(zf-C3HC4/zf-MIZ/zf-RING-like)	A.thaliana
AT2G42360.1	RING_finger_(zf-C3HC4/zf-MIZ/zf-RING-like)	A.thaliana
AT4G11360.1	RING_finger_(zf-C3HC4/zf-MIZ/zf-RING-like)	A.thaliana
AT1G79810.1	RING_finger_(zf-C3HC4/zf-MIZ/zf-RING-like)	A.thaliana
AT2G26350.1	RING_finger_(zf-C3HC4/zf-MIZ/zf-RING-like)	A.thaliana
AT2G35000.1	RING_finger_(zf-C3HC4/zf-MIZ/zf-RING-like)	A.thaliana
AT3G08505.1	RING_finger_(zf-C3HC4/zf-MIZ/zf-RING-like)	A.thaliana
AT4G28370.1	RING_finger_(zf-C3HC4/zf-MIZ/zf-RING-like)	A.thaliana
AT5G19430.1	RING_finger_(zf-C3HC4/zf-MIZ/zf-RING-like)	A.thaliana
AT2G23780.1	RING_finger_(zf-C3HC4/zf-MIZ/zf-RING-like)	A.thaliana
AT3G60966.1	RING_finger_(zf-C3HC4/zf-MIZ/zf-RING-like)	A.thaliana
AT1G06770.1	RING_finger_(zf-C3HC4/zf-MIZ/zf-RING-like)	A.thaliana
AT5G05280.1	RING_finger_(zf-C3HC4/zf-MIZ/zf-RING-like)	A.thaliana
AT3G47990.1	RING_finger_(zf-C3HC4/zf-MIZ/zf-RING-like)	A.thaliana
AT1G49220.1	RING_finger_(zf-C3HC4/zf-MIZ/zf-RING-like)	A.thaliana
AT4G38140.1	RING_finger_(zf-C3HC4/zf-MIZ/zf-RING-like)	A.thaliana
AT3G05545.1	RING_finger_(zf-C3HC4/zf-MIZ/zf-RING-like)	A.thaliana
AT4G13490.1	RING_finger_(zf-C3HC4/zf-MIZ/zf-RING-like)	A.thaliana
AT1G05120.1	RING_finger_(zf-C3HC4/zf-MIZ/zf-RING-like)	A.thaliana
AT3G02290.1	RING_finger_(zf-C3HC4/zf-MIZ/zf-RING-like)	A.thaliana
AT2G29840.1	RING_finger_(zf-C3HC4/zf-MIZ/zf-RING-like)	A.thaliana
AT5G07225.1	RING_finger_(zf-C3HC4/zf-MIZ/zf-RING-like)	A.thaliana
AT3G16600.1	RING_finger_(zf-C3HC4/zf-MIZ/zf-RING-like)	A.thaliana
AT4G15975.1	RING_finger_(zf-C3HC4/zf-MIZ/zf-RING-like)	A.thaliana
AT5G08750.1	RING_finger_(zf-C3HC4/zf-MIZ/zf-RING-like)	A.thaliana
AT2G46160.1	RING_finger_(zf-C3HC4/zf-MIZ/zf-RING-like)	A.thaliana
AT3G18773.1	RING_finger_(zf-C3HC4/zf-MIZ/zf-RING-like)	A.thaliana
AT3G10910.1	RING_finger_(zf-C3HC4/zf-MIZ/zf-RING-like)	A.thaliana
AT5G63780.1	RING_finger_(zf-C3HC4/zf-MIZ/zf-RING-like)	A.thaliana
AT4G31450.1	RING_finger_(zf-C3HC4/zf-MIZ/zf-RING-like)	A.thaliana
AT4G10150.1	RING_finger_(zf-C3HC4/zf-MIZ/zf-RING-like)	A.thaliana
AT4G10160.1	RING_finger_(zf-C3HC4/zf-MIZ/zf-RING-like)	A.thaliana
AT1G33480.1	RING_finger_(zf-C3HC4/zf-MIZ/zf-RING-like)	A.thaliana
AT1G01350.1	RING_finger_(zf-C3HC4/zf-MIZ/zf-RING-like)	A.thaliana
AT5G15790.1	RING_finger_(zf-C3HC4/zf-MIZ/zf-RING-like)	A.thaliana
AT3G02340.1	RING_finger_(zf-C3HC4/zf-MIZ/zf-RING-like)	A.thaliana
AT4G37890.1	RING_finger_(zf-C3HC4/zf-MIZ/zf-RING-like)	A.thaliana
AT5G05130.1	RING_finger_(zf-C3HC4/zf-MIZ/zf-RING-like)	A.thaliana
AT2G22010.1	RING_finger_(zf-C3HC4/zf-MIZ/zf-RING-like)	A.thaliana
AT3G11110.1	RING_finger_(zf-C3HC4/zf-MIZ/zf-RING-like)	A.thaliana
AT1G74410.1	RING_finger_(zf-C3HC4/zf-MIZ/zf-RING-like)	A.thaliana
AT5G49665.1	RING_finger_(zf-C3HC4/zf-MIZ/zf-RING-like)	A.thaliana
AT5G38895.1	RING_finger_(zf-C3HC4/zf-MIZ/zf-RING-like)	A.thaliana
AT1G70910.1	RING_finger_(zf-C3HC4/zf-MIZ/zf-RING-like)	A.thaliana
AT3G13228.1	RING_finger_(zf-C3HC4/zf-MIZ/zf-RING-like)	A.thaliana
AT1G49850.1	RING_finger_(zf-C3HC4/zf-MIZ/zf-RING-like)	A.thaliana
AT4G30370.1	RING_finger_(zf-C3HC4/zf-MIZ/zf-RING-like)	A.thaliana
AT1G57730.1	RING_finger_(zf-C3HC4/zf-MIZ/zf-RING-like)	A.thaliana
AT3G07120.1	RING_finger_(zf-C3HC4/zf-MIZ/zf-RING-like)	A.thaliana
AT5G01520.1	RING_finger_(zf-C3HC4/zf-MIZ/zf-RING-like)	A.thaliana
AT1G49200.1	RING_finger_(zf-C3HC4/zf-MIZ/zf-RING-like)	A.thaliana
AT1G04360.1	RING_finger_(zf-C3HC4/zf-MIZ/zf-RING-like)	A.thaliana
AT2G22680.1	RING_finger_(zf-C3HC4/zf-MIZ/zf-RING-like)	A.thaliana
AT1G53010.1	RING_finger_(zf-C3HC4/zf-MIZ/zf-RING-like)	A.thaliana
AT1G49210.1	RING_finger_(zf-C3HC4/zf-MIZ/zf-RING-like)	A.thaliana
AT1G21960.1	RING_finger_(zf-C3HC4/zf-MIZ/zf-RING-like)	A.thaliana
AT3G25030.1	RING_finger_(zf-C3HC4/zf-MIZ/zf-RING-like)	A.thaliana
AT4G13100.1	RING_finger_(zf-C3HC4/zf-MIZ/zf-RING-like)	A.thaliana
AT4G33940.1	RING_finger_(zf-C3HC4/zf-MIZ/zf-RING-like)	A.thaliana
AT2G28920.1	RING_finger_(zf-C3HC4/zf-MIZ/zf-RING-like)	A.thaliana
AT2G15260.1	RING_finger_(zf-C3HC4/zf-MIZ/zf-RING-like)	A.thaliana
AT1G21650.1	RING_finger_(zf-C3HC4/zf-MIZ/zf-RING-like)	A.thaliana
AT1G18470.1	RING_finger_(zf-C3HC4/zf-MIZ/zf-RING-like)	A.thaliana
AT2G30580.1	RING_finger_(zf-C3HC4/zf-MIZ/zf-RING-like)	A.thaliana
AT1G04020.1	RING_finger_(zf-C3HC4/zf-MIZ/zf-RING-like)	A.thaliana
AT5G66070.1	RING_finger_(zf-C3HC4/zf-MIZ/zf-RING-like)	A.thaliana
AT5G65683.1	RING_finger_(zf-C3HC4/zf-MIZ/zf-RING-like)	A.thaliana
AT5G05530.1	RING_finger_(zf-C3HC4/zf-MIZ/zf-RING-like)	A.thaliana
AT3G23280.1	RING_finger_(zf-C3HC4/zf-MIZ/zf-RING-like)	A.thaliana
AT2G40770.1	RING_finger_(zf-C3HC4/zf-MIZ/zf-RING-like)	A.thaliana
AT5G06420.1	RING_finger_(zf-C3HC4/zf-MIZ/zf-RING-like)	A.thaliana
AT2G34990.1	RING_finger_(zf-C3HC4/zf-MIZ/zf-RING-like)	A.thaliana
AT5G23110.1	RING_finger_(zf-C3HC4/zf-MIZ/zf-RING-like)	A.thaliana
AT3G18290.1	RING_finger_(zf-C3HC4/zf-MIZ/zf-RING-like)	A.thaliana
AT2G14835.1	RING_finger_(zf-C3HC4/zf-MIZ/zf-RING-like)	A.thaliana
AT3G09770.1	RING_finger_(zf-C3HC4/zf-MIZ/zf-RING-like)	A.thaliana
AT5G06490.1	RING_finger_(zf-C3HC4/zf-MIZ/zf-RING-like)	A.thaliana
AT1G18910.1	RING_finger_(zf-C3HC4/zf-MIZ/zf-RING-like)	A.thaliana
AT3G60220.1	RING_finger_(zf-C3HC4/zf-MIZ/zf-RING-like)	A.thaliana
AT1G32530.1	RING_finger_(zf-C3HC4/zf-MIZ/zf-RING-like)	A.thaliana
AT1G73950.1	RING_finger_(zf-C3HC4/zf-MIZ/zf-RING-like)	A.thaliana
AT5G03450.1	RING_finger_(zf-C3HC4/zf-MIZ/zf-RING-like)	A.thaliana
AT1G50410.1	RING_finger_(zf-C3HC4/zf-MIZ/zf-RING-like)	A.thaliana
AT3G43180.1	RING_finger_(zf-C3HC4/zf-MIZ/zf-RING-like)	A.thaliana
AT3G14970.1	RING_finger_(zf-C3HC4/zf-MIZ/zf-RING-like)	A.thaliana
AT1G28040.1	RING_finger_(zf-C3HC4/zf-MIZ/zf-RING-like)	A.thaliana
AT1G74760.1	RING_finger_(zf-C3HC4/zf-MIZ/zf-RING-like)	A.thaliana
AT1G61140.1	RING_finger_(zf-C3HC4/zf-MIZ/zf-RING-like)	A.thaliana
AT1G22510.1	RING_finger_(zf-C3HC4/zf-MIZ/zf-RING-like)	A.thaliana
AT3G53410.1	RING_finger_(zf-C3HC4/zf-MIZ/zf-RING-like)	A.thaliana
AT4G01023.1	RING_finger_(zf-C3HC4/zf-MIZ/zf-RING-like)	A.thaliana
AT4G24015.1	RING_finger_(zf-C3HC4/zf-MIZ/zf-RING-like)	A.thaliana
AT4G14365.1	RING_finger_(zf-C3HC4/zf-MIZ/zf-RING-like)	A.thaliana
AT2G17730.1	RING_finger_(zf-C3HC4/zf-MIZ/zf-RING-like)	A.thaliana
AT5G03200.1	RING_finger_(zf-C3HC4/zf-MIZ/zf-RING-like)	A.thaliana
AT4G35840.1	RING_finger_(zf-C3HC4/zf-MIZ/zf-RING-like)	A.thaliana
AT5G07040.1	RING_finger_(zf-C3HC4/zf-MIZ/zf-RING-like)	A.thaliana
AT1G11100.1	RING_finger_(zf-C3HC4/zf-MIZ/zf-RING-like)	A.thaliana
AT1G13195.1	RING_finger_(zf-C3HC4/zf-MIZ/zf-RING-like)	A.thaliana
AT1G72175.1	RING_finger_(zf-C3HC4/zf-MIZ/zf-RING-like)	A.thaliana
AT4G01020.1	RING_finger_(zf-C3HC4/zf-MIZ/zf-RING-like)	A.thaliana
AT5G10370.1	RING_finger_(zf-C3HC4/zf-MIZ/zf-RING-like)	A.thaliana
AT5G58787.1	RING_finger_(zf-C3HC4/zf-MIZ/zf-RING-like)	A.thaliana
AT3G05870.1	RING_finger_(zf-C3HC4/zf-MIZ/zf-RING-like)	A.thaliana
AT5G57740.1	RING_finger_(zf-C3HC4/zf-MIZ/zf-RING-like)	A.thaliana
AT2G25410.1	RING_finger_(zf-C3HC4/zf-MIZ/zf-RING-like)	A.thaliana
AT3G20010.1	RING_finger_(zf-C3HC4/zf-MIZ/zf-RING-like)	A.thaliana
AT5G63970.1	RING_finger_(zf-C3HC4/zf-MIZ/zf-RING-like)	A.thaliana
AT5G18260.1	RING_finger_(zf-C3HC4/zf-MIZ/zf-RING-like)	A.thaliana
AT3G05670.1	RING_finger_(zf-C3HC4/zf-MIZ/zf-RING-like)	A.thaliana
AT4G19670.1	RING_finger_(zf-C3HC4/zf-MIZ/zf-RING-like)	A.thaliana
AT1G02860.1	RING_finger_(zf-C3HC4/zf-MIZ/zf-RING-like)	A.thaliana
AT2G34000.1	RING_finger_(zf-C3HC4/zf-MIZ/zf-RING-like)	A.thaliana
AT1G36950.1	RING_finger_(zf-C3HC4/zf-MIZ/zf-RING-like)	A.thaliana
AT1G63900.1	RING_finger_(zf-C3HC4/zf-MIZ/zf-RING-like)	A.thaliana
AT2G21500.1	RING_finger_(zf-C3HC4/zf-MIZ/zf-RING-like)	A.thaliana
AT2G19610.1	RING_finger_(zf-C3HC4/zf-MIZ/zf-RING-like)	A.thaliana
AT4G39140.1	RING_finger_(zf-C3HC4/zf-MIZ/zf-RING-like)	A.thaliana
AT1G19680.1	RING_finger_(zf-C3HC4/zf-MIZ/zf-RING-like)	A.thaliana
AT2G38920.1	RING_finger_(zf-C3HC4/zf-MIZ/zf-RING-like)	A.thaliana
AT2G35330.1	RING_finger_(zf-C3HC4/zf-MIZ/zf-RING-like)	A.thaliana
AT1G32740.1	RING_finger_(zf-C3HC4/zf-MIZ/zf-RING-like)	A.thaliana
AT4G17680.1	RING_finger_(zf-C3HC4/zf-MIZ/zf-RING-like)	A.thaliana
AT1G69330.1	RING_finger_(zf-C3HC4/zf-MIZ/zf-RING-like)	A.thaliana
AT4G10940.1	RING_finger_(zf-C3HC4/zf-MIZ/zf-RING-like)	A.thaliana
AT5G11620.1	RING_finger_(zf-C3HC4/zf-MIZ/zf-RING-like)	A.thaliana
AT5G47050.1	RING_finger_(zf-C3HC4/zf-MIZ/zf-RING-like)	A.thaliana
AT1G24440.1	RING_finger_(zf-C3HC4/zf-MIZ/zf-RING-like)	A.thaliana
AT5G57820.1	RING_finger_(zf-C3HC4/zf-MIZ/zf-RING-like)	A.thaliana
AT1G79380.1	RING_finger_(zf-C3HC4/zf-MIZ/zf-RING-like)	A.thaliana
AT3G45555.1	RING_finger_(zf-C3HC4/zf-MIZ/zf-RING-like)	A.thaliana
AT3G45540.1	RING_finger_(zf-C3HC4/zf-MIZ/zf-RING-like)	A.thaliana
AT1G54150.1	RING_finger_(zf-C3HC4/zf-MIZ/zf-RING-like)	A.thaliana
AT5G60250.1	RING_finger_(zf-C3HC4/zf-MIZ/zf-RING-like)	A.thaliana
AT1G68820.1	RING_finger_(zf-C3HC4/zf-MIZ/zf-RING-like)	A.thaliana
AT1G32340.1	RING_finger_(zf-C3HC4/zf-MIZ/zf-RING-like)	A.thaliana
AT1G74370.1	RING_finger_(zf-C3HC4/zf-MIZ/zf-RING-like)	A.thaliana
AT2G25360.1	RING_finger_(zf-C3HC4/zf-MIZ/zf-RING-like)	A.thaliana
AT5G44690.1	RING_finger_(zf-C3HC4/zf-MIZ/zf-RING-like)	A.thaliana
AT2G44410.1	RING_finger_(zf-C3HC4/zf-MIZ/zf-RING-like)	A.thaliana
AT5G01450.1	RING_finger_(zf-C3HC4/zf-MIZ/zf-RING-like)	A.thaliana
AT5G02310.1	RING_finger_(zf-C3HC4/zf-MIZ/zf-RING-like)	A.thaliana
AT4G19700.1	RING_finger_(zf-C3HC4/zf-MIZ/zf-RING-like)	A.thaliana
AT1G75400.1	RING_finger_(zf-C3HC4/zf-MIZ/zf-RING-like)	A.thaliana
AT5G14420.1	RING_finger_(zf-C3HC4/zf-MIZ/zf-RING-like)	A.thaliana
AT3G54360.1	RING_finger_(zf-C3HC4/zf-MIZ/zf-RING-like)	A.thaliana
AT5G58410.1	RING_finger_(zf-C3HC4/zf-MIZ/zf-RING-like)	A.thaliana
AT2G26135.1	RING_finger_(zf-C3HC4/zf-MIZ/zf-RING-like)	A.thaliana
AT1G59560.1	RING_finger_(zf-C3HC4/zf-MIZ/zf-RING-like)	A.thaliana
AT2G42160.1	RING_finger_(zf-C3HC4/zf-MIZ/zf-RING-like)	A.thaliana
AT3G47160.1	RING_finger_(zf-C3HC4/zf-MIZ/zf-RING-like)	A.thaliana
AT3G45470.1	RING_finger_(zf-C3HC4/zf-MIZ/zf-RING-like)	A.thaliana
AT3G19140.1	RING_finger_(zf-C3HC4/zf-MIZ/zf-RING-like)	A.thaliana
AT3G12920.1	RING_finger_(zf-C3HC4/zf-MIZ/zf-RING-like)	A.thaliana
AT2G45135.1	RING_finger_(zf-C3HC4/zf-MIZ/zf-RING-like)	A.thaliana
AT5G09870.1	RING_finger_(zf-C3HC4/zf-MIZ/zf-RING-like)	A.thaliana
AT3G29270.1	RING_finger_(zf-C3HC4/zf-MIZ/zf-RING-like)	A.thaliana
AT5G20570.1	RING_finger_(zf-C3HC4/zf-MIZ/zf-RING-like)	A.thaliana
AT3G43750.1	RING_finger_(zf-C3HC4/zf-MIZ/zf-RING-like)	A.thaliana
AT1G61620.1	RING_finger_(zf-C3HC4/zf-MIZ/zf-RING-like)	A.thaliana
AT5G45100.1	RING_finger_(zf-C3HC4/zf-MIZ/zf-RING-like)	A.thaliana
AT3G45570.1	RING_finger_(zf-C3HC4/zf-MIZ/zf-RING-like)	A.thaliana
AT4G39050.1	RING_finger_(zf-C3HC4/zf-MIZ/zf-RING-like)	A.thaliana
AT5G64740.1	RING_finger_(zf-C3HC4/zf-MIZ/zf-RING-like)	A.thaliana
AT3G60300.1	RING_finger_(zf-C3HC4/zf-MIZ/zf-RING-like)	A.thaliana
AT5G04460.1	RING_finger_(zf-C3HC4/zf-MIZ/zf-RING-like)	A.thaliana
AT5G37220.1	RING_finger_(zf-C3HC4/zf-MIZ/zf-RING-like)	A.thaliana
AT3G27710.1	RING_finger_(zf-C3HC4/zf-MIZ/zf-RING-like)	A.thaliana
AT1G53490.1	RING_finger_(zf-C3HC4/zf-MIZ/zf-RING-like)	A.thaliana
AT2G41980.1	RING_finger_(zf-C3HC4/zf-MIZ/zf-RING-like)	A.thaliana
AT3G42830.1	RING_finger_(zf-C3HC4/zf-MIZ/zf-RING-like)	A.thaliana
AT5G07270.1	RING_finger_(zf-C3HC4/zf-MIZ/zf-RING-like)	A.thaliana
AT3G45510.1	RING_finger_(zf-C3HC4/zf-MIZ/zf-RING-like)	A.thaliana
AT2G21380.1	RING_finger_(zf-C3HC4/zf-MIZ/zf-RING-like)	A.thaliana
AT3G08020.1	RING_finger_(zf-C3HC4/zf-MIZ/zf-RING-like)	A.thaliana
AT1G03370.1	RING_finger_(zf-C3HC4/zf-MIZ/zf-RING-like)	A.thaliana
AT1G77830.1	RING_finger_(zf-C3HC4/zf-MIZ/zf-RING-like)	A.thaliana
AT5G07640.1	RING_finger_(zf-C3HC4/zf-MIZ/zf-RING-like)	A.thaliana
AT3G58040.1	RING_finger_(zf-C3HC4/zf-MIZ/zf-RING-like)	A.thaliana
AT4G00070.1	RING_finger_(zf-C3HC4/zf-MIZ/zf-RING-like)	A.thaliana
AT3G45580.1	RING_finger_(zf-C3HC4/zf-MIZ/zf-RING-like)	A.thaliana
AT5G37870.1	RING_finger_(zf-C3HC4/zf-MIZ/zf-RING-like)	A.thaliana
AT5G63760.1	RING_finger_(zf-C3HC4/zf-MIZ/zf-RING-like)	A.thaliana
AT4G03000.1	RING_finger_(zf-C3HC4/zf-MIZ/zf-RING-like)	A.thaliana
AT4G39350.1	RING_finger_(zf-C3HC4/zf-MIZ/zf-RING-like)	A.thaliana
AT2G16090.1	RING_finger_(zf-C3HC4/zf-MIZ/zf-RING-like)	A.thaliana
AT2G31510.1	RING_finger_(zf-C3HC4/zf-MIZ/zf-RING-like)	A.thaliana
AT5G24330.1	RING_finger_(zf-C3HC4/zf-MIZ/zf-RING-like)	A.thaliana
AT2G28840.1	RING_finger_(zf-C3HC4/zf-MIZ/zf-RING-like)	A.thaliana
AT3G14250.1	RING_finger_(zf-C3HC4/zf-MIZ/zf-RING-like)	A.thaliana
AT3G01460.1	RING_finger_(zf-C3HC4/zf-MIZ/zf-RING-like)	A.thaliana
AT3G45560.1	RING_finger_(zf-C3HC4/zf-MIZ/zf-RING-like)	A.thaliana
AT5G47430.1	RING_finger_(zf-C3HC4/zf-MIZ/zf-RING-like)	A.thaliana
AT3G01650.1	RING_finger_(zf-C3HC4/zf-MIZ/zf-RING-like)	A.thaliana
AT5G37890.1	RING_finger_(zf-C3HC4/zf-MIZ/zf-RING-like)	A.thaliana
AT1G05890.1	RING_finger_(zf-C3HC4/zf-MIZ/zf-RING-like)	A.thaliana
AT1G67800.1	RING_finger_(zf-C3HC4/zf-MIZ/zf-RING-like)	A.thaliana
AT1G78420.1	RING_finger_(zf-C3HC4/zf-MIZ/zf-RING-like)	A.thaliana
AT1G74870.1	RING_finger_(zf-C3HC4/zf-MIZ/zf-RING-like)	A.thaliana
AT3G48070.1	RING_finger_(zf-C3HC4/zf-MIZ/zf-RING-like)	A.thaliana
AT5G62910.1	RING_finger_(zf-C3HC4/zf-MIZ/zf-RING-like)	A.thaliana
AT2G47090.1	RING_finger_(zf-C3HC4/zf-MIZ/zf-RING-like)	A.thaliana
AT2G21770.1	RING_finger_(zf-C3HC4/zf-MIZ/zf-RING-like)	A.thaliana
AT3G52100.1	RING_finger_(zf-C3HC4/zf-MIZ/zf-RING-like)	A.thaliana
AT2G22690.1	RING_finger_(zf-C3HC4/zf-MIZ/zf-RING-like)	A.thaliana
AT5G05660.1	RING_finger_(zf-C3HC4/zf-MIZ/zf-RING-like)	A.thaliana
AT4G37880.1	RING_finger_(zf-C3HC4/zf-MIZ/zf-RING-like)	A.thaliana
AT5G63750.1	RING_finger_(zf-C3HC4/zf-MIZ/zf-RING-like)	A.thaliana
AT1G79110.1	RING_finger_(zf-C3HC4/zf-MIZ/zf-RING-like)	A.thaliana
AT2G37520.1	RING_finger_(zf-C3HC4/zf-MIZ/zf-RING-like)	A.thaliana
AT1G30860.1	RING_finger_(zf-C3HC4/zf-MIZ/zf-RING-like)	A.thaliana
AT1G62310.1	RING_finger_(zf-C3HC4/zf-MIZ/zf-RING-like)	A.thaliana
AT5G17420.1	RING_finger_(zf-C3HC4/zf-MIZ/zf-RING-like)	A.thaliana
AT1G66620.1	RING_finger_(zf-C3HC4/zf-MIZ/zf-RING-like)	A.thaliana
AT1G45976.1	RING_finger_(zf-C3HC4/zf-MIZ/zf-RING-like)	A.thaliana
AT5G16680.1	RING_finger_(zf-C3HC4/zf-MIZ/zf-RING-like)	A.thaliana
AT4G29940.1	RING_finger_(zf-C3HC4/zf-MIZ/zf-RING-like)	A.thaliana
AT1G17145.1	RING_finger_(zf-C3HC4/zf-MIZ/zf-RING-like)	A.thaliana
AT2G02680.1	RING_finger_(zf-C3HC4/zf-MIZ/zf-RING-like)	A.thaliana
AT3G14740.1	RING_finger_(zf-C3HC4/zf-MIZ/zf-RING-like)	A.thaliana
AT1G10170.1	RING_finger_(zf-C3HC4/zf-MIZ/zf-RING-like)	A.thaliana
AT5G37560.1	RING_finger_(zf-C3HC4/zf-MIZ/zf-RING-like)	A.thaliana
AT4G17410.1	RING_finger_(zf-C3HC4/zf-MIZ/zf-RING-like)	A.thaliana
AT3G14980.1	RING_finger_(zf-C3HC4/zf-MIZ/zf-RING-like)	A.thaliana
AT4G21350.1	RING_finger_(zf-C3HC4/zf-MIZ/zf-RING-like)	A.thaliana
AT2G34920.1	RING_finger_(zf-C3HC4/zf-MIZ/zf-RING-like)	A.thaliana
AT2G21420.1	RING_finger_(zf-C3HC4/zf-MIZ/zf-RING-like)	A.thaliana
AT5G05170.1	RING_finger_(zf-C3HC4/zf-MIZ/zf-RING-like)	A.thaliana
AT5G37930.1	RING_finger_(zf-C3HC4/zf-MIZ/zf-RING-like)	A.thaliana
AT5G44030.1	RING_finger_(zf-C3HC4/zf-MIZ/zf-RING-like)	A.thaliana
AT3G53690.1	RING_finger_(zf-C3HC4/zf-MIZ/zf-RING-like)	A.thaliana
AT2G25540.1	RING_finger_(zf-C3HC4/zf-MIZ/zf-RING-like)	A.thaliana
AT4G02200.1	RING_finger_(zf-C3HC4/zf-MIZ/zf-RING-like)	A.thaliana
AT3G53680.1	RING_finger_(zf-C3HC4/zf-MIZ/zf-RING-like)	A.thaliana
AT4G32410.1	RING_finger_(zf-C3HC4/zf-MIZ/zf-RING-like)	A.thaliana
AT2G31760.1	RING_finger_(zf-C3HC4/zf-MIZ/zf-RING-like)	A.thaliana
AT3G20280.1	RING_finger_(zf-C3HC4/zf-MIZ/zf-RING-like)	A.thaliana
AT5G65740.1	RING_finger_(zf-C3HC4/zf-MIZ/zf-RING-like)	A.thaliana
AT1G65430.1	RING_finger_(zf-C3HC4/zf-MIZ/zf-RING-like)	A.thaliana
AT1G50620.1	RING_finger_(zf-C3HC4/zf-MIZ/zf-RING-like)	A.thaliana
AT3G04460.1	RING_finger_(zf-C3HC4/zf-MIZ/zf-RING-like)	A.thaliana
AT4G00790.1	RING_finger_(zf-C3HC4/zf-MIZ/zf-RING-like)	A.thaliana
AT5G62800.1	RING_finger_(zf-C3HC4/zf-MIZ/zf-RING-like)	A.thaliana
AT1G10560.1	RING_finger_(zf-C3HC4/zf-MIZ/zf-RING-like)	A.thaliana
AT5G21140.1	RING_finger_(zf-C3HC4/zf-MIZ/zf-RING-like)	A.thaliana
AT5G41580.1	RING_finger_(zf-C3HC4/zf-MIZ/zf-RING-like)	A.thaliana
AT5G60410.1	RING_finger_(zf-C3HC4/zf-MIZ/zf-RING-like)	A.thaliana
AT1G08910.1	RING_finger_(zf-C3HC4/zf-MIZ/zf-RING-like)	A.thaliana
AT3G15150.1	RING_finger_(zf-C3HC4/zf-MIZ/zf-RING-like)	A.thaliana
AT1G66630.1	RING_finger_(zf-C3HC4/zf-MIZ/zf-RING-like)	A.thaliana
AT4G30860.1	RING_finger_(zf-C3HC4/zf-MIZ/zf-RING-like)	A.thaliana
C17E4.3	RING_finger_(zf-C3HC4/zf-MIZ/zf-RING-like)	C.elegans
D2089.2	RING_finger_(zf-C3HC4/zf-MIZ/zf-RING-like)	C.elegans
F58E6.1a	RING_finger_(zf-C3HC4/zf-MIZ/zf-RING-like)	C.elegans
Y57A10B.1	RING_finger_(zf-C3HC4/zf-MIZ/zf-RING-like)	C.elegans
F55A3.1	RING_finger_(zf-C3HC4/zf-MIZ/zf-RING-like)	C.elegans
F54G8.4	RING_finger_(zf-C3HC4/zf-MIZ/zf-RING-like)	C.elegans
C53D5.2	RING_finger_(zf-C3HC4/zf-MIZ/zf-RING-like)	C.elegans
M110.3	RING_finger_(zf-C3HC4/zf-MIZ/zf-RING-like)	C.elegans
C16C10.7	RING_finger_(zf-C3HC4/zf-MIZ/zf-RING-like)	C.elegans
C01G6.4	RING_finger_(zf-C3HC4/zf-MIZ/zf-RING-like)	C.elegans
Y119C1B.5	RING_finger_(zf-C3HC4/zf-MIZ/zf-RING-like)	C.elegans
M02A10.3a	RING_finger_(zf-C3HC4/zf-MIZ/zf-RING-like)	C.elegans
ZK637.14	RING_finger_(zf-C3HC4/zf-MIZ/zf-RING-like)	C.elegans
F55A11.3	RING_finger_(zf-C3HC4/zf-MIZ/zf-RING-like)	C.elegans
T02C1.1	RING_finger_(zf-C3HC4/zf-MIZ/zf-RING-like)	C.elegans
Y47D3B.11	RING_finger_(zf-C3HC4/zf-MIZ/zf-RING-like)	C.elegans
EEED8.16	RING_finger_(zf-C3HC4/zf-MIZ/zf-RING-like)	C.elegans
Y47G6A.14	RING_finger_(zf-C3HC4/zf-MIZ/zf-RING-like)	C.elegans
H10E21.5	RING_finger_(zf-C3HC4/zf-MIZ/zf-RING-like)	C.elegans
B0432.13	RING_finger_(zf-C3HC4/zf-MIZ/zf-RING-like)	C.elegans
C18B12.4	RING_finger_(zf-C3HC4/zf-MIZ/zf-RING-like)	C.elegans
T20F5.6	RING_finger_(zf-C3HC4/zf-MIZ/zf-RING-like)	C.elegans
K01G5.1	RING_finger_(zf-C3HC4/zf-MIZ/zf-RING-like)	C.elegans
R05D3.4a	RING_finger_(zf-C3HC4/zf-MIZ/zf-RING-like)	C.elegans
Y54E10BR.3	RING_finger_(zf-C3HC4/zf-MIZ/zf-RING-like)	C.elegans
C28G1.5	RING_finger_(zf-C3HC4/zf-MIZ/zf-RING-like)	C.elegans
C36A4.8	RING_finger_(zf-C3HC4/zf-MIZ/zf-RING-like)	C.elegans
ZK1240.1	RING_finger_(zf-C3HC4/zf-MIZ/zf-RING-like)	C.elegans
Y38F1A.2	RING_finger_(zf-C3HC4/zf-MIZ/zf-RING-like)	C.elegans
C09E7.8a	RING_finger_(zf-C3HC4/zf-MIZ/zf-RING-like)	C.elegans
C09E7.9	RING_finger_(zf-C3HC4/zf-MIZ/zf-RING-like)	C.elegans
C06A5.9	RING_finger_(zf-C3HC4/zf-MIZ/zf-RING-like)	C.elegans
W02A11.3	RING_finger_(zf-C3HC4/zf-MIZ/zf-RING-like)	C.elegans
C34E10.4a	RING_finger_(zf-C3HC4/zf-MIZ/zf-RING-like)	C.elegans
C06A5.8a	RING_finger_(zf-C3HC4/zf-MIZ/zf-RING-like)	C.elegans
C09E7.5	RING_finger_(zf-C3HC4/zf-MIZ/zf-RING-like)	C.elegans
F55A11.7	RING_finger_(zf-C3HC4/zf-MIZ/zf-RING-like)	C.elegans
K09F6.7	RING_finger_(zf-C3HC4/zf-MIZ/zf-RING-like)	C.elegans
C32D5.10	RING_finger_(zf-C3HC4/zf-MIZ/zf-RING-like)	C.elegans
F54B11.5	RING_finger_(zf-C3HC4/zf-MIZ/zf-RING-like)	C.elegans
F08G12.5	RING_finger_(zf-C3HC4/zf-MIZ/zf-RING-like)	C.elegans
F58B6.3a	RING_finger_(zf-C3HC4/zf-MIZ/zf-RING-like)	C.elegans
C17H11.6a	RING_finger_(zf-C3HC4/zf-MIZ/zf-RING-like)	C.elegans
Y47G6A.31	RING_finger_(zf-C3HC4/zf-MIZ/zf-RING-like)	C.elegans
Y4C6A.3	RING_finger_(zf-C3HC4/zf-MIZ/zf-RING-like)	C.elegans
R02E12.4	RING_finger_(zf-C3HC4/zf-MIZ/zf-RING-like)	C.elegans
C36B1.9	RING_finger_(zf-C3HC4/zf-MIZ/zf-RING-like)	C.elegans
C02B8.6	RING_finger_(zf-C3HC4/zf-MIZ/zf-RING-like)	C.elegans
C18H9.7	RING_finger_(zf-C3HC4/zf-MIZ/zf-RING-like)	C.elegans
ZK1240.9	RING_finger_(zf-C3HC4/zf-MIZ/zf-RING-like)	C.elegans
F53F8.3	RING_finger_(zf-C3HC4/zf-MIZ/zf-RING-like)	C.elegans
C26B9.6	RING_finger_(zf-C3HC4/zf-MIZ/zf-RING-like)	C.elegans
ZK1240.6	RING_finger_(zf-C3HC4/zf-MIZ/zf-RING-like)	C.elegans
C55A6.1	RING_finger_(zf-C3HC4/zf-MIZ/zf-RING-like)	C.elegans
B0281.8	RING_finger_(zf-C3HC4/zf-MIZ/zf-RING-like)	C.elegans
T13H2.5a	RING_finger_(zf-C3HC4/zf-MIZ/zf-RING-like)	C.elegans
C45G7.4	RING_finger_(zf-C3HC4/zf-MIZ/zf-RING-like)	C.elegans
T02C1.2	RING_finger_(zf-C3HC4/zf-MIZ/zf-RING-like)	C.elegans
C11H1.3	RING_finger_(zf-C3HC4/zf-MIZ/zf-RING-like)	C.elegans
Y47D3A.22	RING_finger_(zf-C3HC4/zf-MIZ/zf-RING-like)	C.elegans
C32D5.11	RING_finger_(zf-C3HC4/zf-MIZ/zf-RING-like)	C.elegans
W04H10.3a	RING_finger_(zf-C3HC4/zf-MIZ/zf-RING-like)	C.elegans
F10D7.5a	RING_finger_(zf-C3HC4/zf-MIZ/zf-RING-like)	C.elegans
F40G9.12	RING_finger_(zf-C3HC4/zf-MIZ/zf-RING-like)	C.elegans
ZK1240.8	RING_finger_(zf-C3HC4/zf-MIZ/zf-RING-like)	C.elegans
ZK1240.2	RING_finger_(zf-C3HC4/zf-MIZ/zf-RING-like)	C.elegans
Y51F10.2	RING_finger_(zf-C3HC4/zf-MIZ/zf-RING-like)	C.elegans
C16C10.5	RING_finger_(zf-C3HC4/zf-MIZ/zf-RING-like)	C.elegans
F35G12.9	RING_finger_(zf-C3HC4/zf-MIZ/zf-RING-like)	C.elegans
F42G2.5	RING_finger_(zf-C3HC4/zf-MIZ/zf-RING-like)	C.elegans
Y45F10B.8	RING_finger_(zf-C3HC4/zf-MIZ/zf-RING-like)	C.elegans
Y45F10B.9	RING_finger_(zf-C3HC4/zf-MIZ/zf-RING-like)	C.elegans
Y105E8A.14	RING_finger_(zf-C3HC4/zf-MIZ/zf-RING-like)	C.elegans
Y55F3AM.6a	RING_finger_(zf-C3HC4/zf-MIZ/zf-RING-like)	C.elegans
Y6D1A.2	RING_finger_(zf-C3HC4/zf-MIZ/zf-RING-like)	C.elegans
B0281.3	RING_finger_(zf-C3HC4/zf-MIZ/zf-RING-like)	C.elegans
C53A5.6	RING_finger_(zf-C3HC4/zf-MIZ/zf-RING-like)	C.elegans
F19G12.1	RING_finger_(zf-C3HC4/zf-MIZ/zf-RING-like)	C.elegans
C15F1.5a	RING_finger_(zf-C3HC4/zf-MIZ/zf-RING-like)	C.elegans
Y54E10A.11	RING_finger_(zf-C3HC4/zf-MIZ/zf-RING-like)	C.elegans
F40G9.14	RING_finger_(zf-C3HC4/zf-MIZ/zf-RING-like)	C.elegans
ZK1240.3	RING_finger_(zf-C3HC4/zf-MIZ/zf-RING-like)	C.elegans
F43G6.8	RING_finger_(zf-C3HC4/zf-MIZ/zf-RING-like)	C.elegans
F26E4.11	RING_finger_(zf-C3HC4/zf-MIZ/zf-RING-like)	C.elegans
T13A10.2	RING_finger_(zf-C3HC4/zf-MIZ/zf-RING-like)	C.elegans
Y54F10BM.6	RING_finger_(zf-C3HC4/zf-MIZ/zf-RING-like)	C.elegans
B0416.4	RING_finger_(zf-C3HC4/zf-MIZ/zf-RING-like)	C.elegans
C32E8.1	RING_finger_(zf-C3HC4/zf-MIZ/zf-RING-like)	C.elegans
Y105C5B.11	RING_finger_(zf-C3HC4/zf-MIZ/zf-RING-like)	C.elegans
Y71F9AL.10	RING_finger_(zf-C3HC4/zf-MIZ/zf-RING-like)	C.elegans
T20F5.7	RING_finger_(zf-C3HC4/zf-MIZ/zf-RING-like)	C.elegans
C34F11.1	RING_finger_(zf-C3HC4/zf-MIZ/zf-RING-like)	C.elegans
H05L14.2	RING_finger_(zf-C3HC4/zf-MIZ/zf-RING-like)	C.elegans
F43C11.8	RING_finger_(zf-C3HC4/zf-MIZ/zf-RING-like)	C.elegans
Y73C8C.7	RING_finger_(zf-C3HC4/zf-MIZ/zf-RING-like)	C.elegans
F43C11.7	RING_finger_(zf-C3HC4/zf-MIZ/zf-RING-like)	C.elegans
ZK809.7	RING_finger_(zf-C3HC4/zf-MIZ/zf-RING-like)	C.elegans
Y52E8A.2	RING_finger_(zf-C3HC4/zf-MIZ/zf-RING-like)	C.elegans
F53G2.7	RING_finger_(zf-C3HC4/zf-MIZ/zf-RING-like)	C.elegans
C30F2.2	RING_finger_(zf-C3HC4/zf-MIZ/zf-RING-like)	C.elegans
C01B7.6	RING_finger_(zf-C3HC4/zf-MIZ/zf-RING-like)	C.elegans
F47G9.4	RING_finger_(zf-C3HC4/zf-MIZ/zf-RING-like)	C.elegans
T08D2.4	RING_finger_(zf-C3HC4/zf-MIZ/zf-RING-like)	C.elegans
T05A12.4a	RING_finger_(zf-C3HC4/zf-MIZ/zf-RING-like)	C.elegans
Y53G8AR.5	RING_finger_(zf-C3HC4/zf-MIZ/zf-RING-like)	C.elegans
R10A10.2	RING_finger_(zf-C3HC4/zf-MIZ/zf-RING-like)	C.elegans
K12B6.8	RING_finger_(zf-C3HC4/zf-MIZ/zf-RING-like)	C.elegans
F26F4.7	RING_finger_(zf-C3HC4/zf-MIZ/zf-RING-like)	C.elegans
F55G1.6	RING_finger_(zf-C3HC4/zf-MIZ/zf-RING-like)	C.elegans
B0393.6	RING_finger_(zf-C3HC4/zf-MIZ/zf-RING-like)	C.elegans
Y73C8C.8	RING_finger_(zf-C3HC4/zf-MIZ/zf-RING-like)	C.elegans
T01C3.3	RING_finger_(zf-C3HC4/zf-MIZ/zf-RING-like)	C.elegans
Y53G8AM.4	RING_finger_(zf-C3HC4/zf-MIZ/zf-RING-like)	C.elegans
K11D12.9	RING_finger_(zf-C3HC4/zf-MIZ/zf-RING-like)	C.elegans
D1081.9	RING_finger_(zf-C3HC4/zf-MIZ/zf-RING-like)	C.elegans
F32A6.3a	RING_finger_(zf-C3HC4/zf-MIZ/zf-RING-like)	C.elegans
F45G2.6	RING_finger_(zf-C3HC4/zf-MIZ/zf-RING-like)	C.elegans
ZK945.5	RING_finger_(zf-C3HC4/zf-MIZ/zf-RING-like)	C.elegans
ZK287.5	RING_finger_(zf-C3HC4/zf-MIZ/zf-RING-like)	C.elegans
C28G1.6	RING_finger_(zf-C3HC4/zf-MIZ/zf-RING-like)	C.elegans
T23F6.3	RING_finger_(zf-C3HC4/zf-MIZ/zf-RING-like)	C.elegans
Y45G12B.2a	RING_finger_(zf-C3HC4/zf-MIZ/zf-RING-like)	C.elegans
C52E12.1	RING_finger_(zf-C3HC4/zf-MIZ/zf-RING-like)	C.elegans
Y57A10A.31	RING_finger_(zf-C3HC4/zf-MIZ/zf-RING-like)	C.elegans
T22B2.1	RING_finger_(zf-C3HC4/zf-MIZ/zf-RING-like)	C.elegans
F56D2.5	RING_finger_(zf-C3HC4/zf-MIZ/zf-RING-like)	C.elegans
C32E8.11	RING_finger_(zf-C3HC4/zf-MIZ/zf-RING-like)	C.elegans
C56A3.4	RING_finger_(zf-C3HC4/zf-MIZ/zf-RING-like)	C.elegans
C28H8.9a	RING_finger_(zf-C3HC4/zf-MIZ/zf-RING-like)	C.elegans
F44D12.10	RING_finger_(zf-C3HC4/zf-MIZ/zf-RING-like)	C.elegans
F16A11.1	RING_finger_(zf-C3HC4/zf-MIZ/zf-RING-like)	C.elegans
T26C12.3	RING_finger_(zf-C3HC4/zf-MIZ/zf-RING-like)	C.elegans
C39F7.2	RING_finger_(zf-C3HC4/zf-MIZ/zf-RING-like)	C.elegans
ZK993.2	RING_finger_(zf-C3HC4/zf-MIZ/zf-RING-like)	C.elegans
R06F6.2	RING_finger_(zf-C3HC4/zf-MIZ/zf-RING-like)	C.elegans
Y75B8A.10	RING_finger_(zf-C3HC4/zf-MIZ/zf-RING-like)	C.elegans
F56D2.2	RING_finger_(zf-C3HC4/zf-MIZ/zf-RING-like)	C.elegans
W09G3.6	RING_finger_(zf-C3HC4/zf-MIZ/zf-RING-like)	C.elegans
K04C2.4	RING_finger_(zf-C3HC4/zf-MIZ/zf-RING-like)	C.elegans
C49H3.5a	RING_finger_(zf-C3HC4/zf-MIZ/zf-RING-like)	C.elegans
C16A3.7	RING_finger_(zf-C3HC4/zf-MIZ/zf-RING-like)	C.elegans
F36F2.3a	RING_finger_(zf-C3HC4/zf-MIZ/zf-RING-like)	C.elegans
F56A6.5	RING_finger_(zf-C3HC4/zf-MIZ/zf-RING-like)	C.elegans
Y49F6B.9a	RING_finger_(zf-C3HC4/zf-MIZ/zf-RING-like)	C.elegans
ZK1320.6	RING_finger_(zf-C3HC4/zf-MIZ/zf-RING-like)	C.elegans
C12C8.3a	RING_finger_(zf-C3HC4/zf-MIZ/zf-RING-like)	C.elegans
Y54G2A.40	RING_finger_(zf-C3HC4/zf-MIZ/zf-RING-like)	C.elegans
F08B12.2	RING_finger_(zf-C3HC4/zf-MIZ/zf-RING-like)	C.elegans
C27A12.8	RING_finger_(zf-C3HC4/zf-MIZ/zf-RING-like)	C.elegans
K02B12.8	RING_finger_(zf-C3HC4/zf-MIZ/zf-RING-like)	C.elegans
T12E12.1	RING_finger_(zf-C3HC4/zf-MIZ/zf-RING-like)	C.elegans
F10G7.10a	RING_finger_(zf-C3HC4/zf-MIZ/zf-RING-like)	C.elegans
M04G12.1a	RING_finger_(zf-C3HC4/zf-MIZ/zf-RING-like)	C.elegans
C27A12.6	RING_finger_(zf-C3HC4/zf-MIZ/zf-RING-like)	C.elegans
C27A12.7a	RING_finger_(zf-C3HC4/zf-MIZ/zf-RING-like)	C.elegans
Y67D8B.1	RING_finger_(zf-C3HC4/zf-MIZ/zf-RING-like)	C.elegans
W10D5.3a	RING_finger_(zf-C3HC4/zf-MIZ/zf-RING-like)	C.elegans
R13.4	RING_finger_(zf-C3HC4/zf-MIZ/zf-RING-like)	C.elegans
F58E10.4	RING_finger_(zf-C3HC4/zf-MIZ/zf-RING-like)	C.elegans
Y73F8A.5	RING_finger_(zf-C3HC4/zf-MIZ/zf-RING-like)	C.elegans
F02D10.7	RING_finger_(zf-C3HC4/zf-MIZ/zf-RING-like)	C.elegans
T16H12.4	RING_finger_(zf-C3HC4/zf-MIZ/zf-RING-like)	C.elegans
Chro.80552	RING_finger_(zf-C3HC4/zf-MIZ/zf-RING-like)	C.hominis
Chro.80300	RING_finger_(zf-C3HC4/zf-MIZ/zf-RING-like)	C.hominis
Chro.20099	RING_finger_(zf-C3HC4/zf-MIZ/zf-RING-like)	C.hominis
Chro.20258	RING_finger_(zf-C3HC4/zf-MIZ/zf-RING-like)	C.hominis
Chro.10374	RING_finger_(zf-C3HC4/zf-MIZ/zf-RING-like)	C.hominis
Chro.70370	RING_finger_(zf-C3HC4/zf-MIZ/zf-RING-like)	C.hominis
Chro.40495	RING_finger_(zf-C3HC4/zf-MIZ/zf-RING-like)	C.hominis
Chro.60163	RING_finger_(zf-C3HC4/zf-MIZ/zf-RING-like)	C.hominis
Chro.10224	RING_finger_(zf-C3HC4/zf-MIZ/zf-RING-like)	C.hominis
Chro.40490	RING_finger_(zf-C3HC4/zf-MIZ/zf-RING-like)	C.hominis
Chro.70547	RING_finger_(zf-C3HC4/zf-MIZ/zf-RING-like)	C.hominis
Chro.40028	RING_finger_(zf-C3HC4/zf-MIZ/zf-RING-like)	C.hominis
Chro.70462	RING_finger_(zf-C3HC4/zf-MIZ/zf-RING-like)	C.hominis
Chro.80399	RING_finger_(zf-C3HC4/zf-MIZ/zf-RING-like)	C.hominis
Chro.60594	RING_finger_(zf-C3HC4/zf-MIZ/zf-RING-like)	C.hominis
Chro.20190	RING_finger_(zf-C3HC4/zf-MIZ/zf-RING-like)	C.hominis
Chro.70022	RING_finger_(zf-C3HC4/zf-MIZ/zf-RING-like)	C.hominis
Chro.10298	RING_finger_(zf-C3HC4/zf-MIZ/zf-RING-like)	C.hominis
Chro.10290	RING_finger_(zf-C3HC4/zf-MIZ/zf-RING-like)	C.hominis
Chro.30243	RING_finger_(zf-C3HC4/zf-MIZ/zf-RING-like)	C.hominis
Chro.50348	RING_finger_(zf-C3HC4/zf-MIZ/zf-RING-like)	C.hominis
Chro.80216	RING_finger_(zf-C3HC4/zf-MIZ/zf-RING-like)	C.hominis
Chro.50264	RING_finger_(zf-C3HC4/zf-MIZ/zf-RING-like)	C.hominis
Chro.10204	RING_finger_(zf-C3HC4/zf-MIZ/zf-RING-like)	C.hominis
Chro.10372	RING_finger_(zf-C3HC4/zf-MIZ/zf-RING-like)	C.hominis
Chro.40155	RING_finger_(zf-C3HC4/zf-MIZ/zf-RING-like)	C.hominis
Chro.40500	RING_finger_(zf-C3HC4/zf-MIZ/zf-RING-like)	C.hominis
Chro.10118	RING_finger_(zf-C3HC4/zf-MIZ/zf-RING-like)	C.hominis
Chro.30158	RING_finger_(zf-C3HC4/zf-MIZ/zf-RING-like)	C.hominis
Chro.20309	RING_finger_(zf-C3HC4/zf-MIZ/zf-RING-like)	C.hominis
Chro.80112	RING_finger_(zf-C3HC4/zf-MIZ/zf-RING-like)	C.hominis
Chro.70055	RING_finger_(zf-C3HC4/zf-MIZ/zf-RING-like)	C.hominis
Chro.30391	RING_finger_(zf-C3HC4/zf-MIZ/zf-RING-like)	C.hominis
Chro.50453	RING_finger_(zf-C3HC4/zf-MIZ/zf-RING-like)	C.hominis
Chro.40458	RING_finger_(zf-C3HC4/zf-MIZ/zf-RING-like)	C.hominis
Chro.70553	RING_finger_(zf-C3HC4/zf-MIZ/zf-RING-like)	C.hominis
Chro.80429	RING_finger_(zf-C3HC4/zf-MIZ/zf-RING-like)	C.hominis
Chro.50463	RING_finger_(zf-C3HC4/zf-MIZ/zf-RING-like)	C.hominis
Chro.70142	RING_finger_(zf-C3HC4/zf-MIZ/zf-RING-like)	C.hominis
Chro.70040	RING_finger_(zf-C3HC4/zf-MIZ/zf-RING-like)	C.hominis
Chro.50353	RING_finger_(zf-C3HC4/zf-MIZ/zf-RING-like)	C.hominis
Chro.70520	RING_finger_(zf-C3HC4/zf-MIZ/zf-RING-like)	C.hominis
Chro.20212	RING_finger_(zf-C3HC4/zf-MIZ/zf-RING-like)	C.hominis
Chro.80507	RING_finger_(zf-C3HC4/zf-MIZ/zf-RING-like)	C.hominis
Chro.70019	RING_finger_(zf-C3HC4/zf-MIZ/zf-RING-like)	C.hominis
Chro.50171	RING_finger_(zf-C3HC4/zf-MIZ/zf-RING-like)	C.hominis
cgd8_4800	RING_finger_(zf-C3HC4/zf-MIZ/zf-RING-like)	C.parvum
cgd8_2560	RING_finger_(zf-C3HC4/zf-MIZ/zf-RING-like)	C.parvum
cgd2_880	RING_finger_(zf-C3HC4/zf-MIZ/zf-RING-like)	C.parvum
cgd1_3320	RING_finger_(zf-C3HC4/zf-MIZ/zf-RING-like)	C.parvum
cgd2_2410	RING_finger_(zf-C3HC4/zf-MIZ/zf-RING-like)	C.parvum
cgd7_3320	RING_finger_(zf-C3HC4/zf-MIZ/zf-RING-like)	C.parvum
cgd4_4360	RING_finger_(zf-C3HC4/zf-MIZ/zf-RING-like)	C.parvum
cgd6_1290	RING_finger_(zf-C3HC4/zf-MIZ/zf-RING-like)	C.parvum
cgd1_1950	RING_finger_(zf-C3HC4/zf-MIZ/zf-RING-like)	C.parvum
cgd4_4310	RING_finger_(zf-C3HC4/zf-MIZ/zf-RING-like)	C.parvum
cgd7_4910	RING_finger_(zf-C3HC4/zf-MIZ/zf-RING-like)	C.parvum
cgd4_140	RING_finger_(zf-C3HC4/zf-MIZ/zf-RING-like)	C.parvum
cgd7_4170	RING_finger_(zf-C3HC4/zf-MIZ/zf-RING-like)	C.parvum
cgd8_3470	RING_finger_(zf-C3HC4/zf-MIZ/zf-RING-like)	C.parvum
cgd6_5150	RING_finger_(zf-C3HC4/zf-MIZ/zf-RING-like)	C.parvum
cgd2_1820	RING_finger_(zf-C3HC4/zf-MIZ/zf-RING-like)	C.parvum
cgd2_1750	RING_finger_(zf-C3HC4/zf-MIZ/zf-RING-like)	C.parvum
cgd7_100	RING_finger_(zf-C3HC4/zf-MIZ/zf-RING-like)	C.parvum
cgd6_3300	RING_finger_(zf-C3HC4/zf-MIZ/zf-RING-like)	C.parvum
cgd1_2640	RING_finger_(zf-C3HC4/zf-MIZ/zf-RING-like)	C.parvum
cgd1_2590	RING_finger_(zf-C3HC4/zf-MIZ/zf-RING-like)	C.parvum
cgd7_420	RING_finger_(zf-C3HC4/zf-MIZ/zf-RING-like)	C.parvum
cgd3_2060	RING_finger_(zf-C3HC4/zf-MIZ/zf-RING-like)	C.parvum
cgd5_3990	RING_finger_(zf-C3HC4/zf-MIZ/zf-RING-like)	C.parvum
cgd5_450	RING_finger_(zf-C3HC4/zf-MIZ/zf-RING-like)	C.parvum
cgd8_1870	RING_finger_(zf-C3HC4/zf-MIZ/zf-RING-like)	C.parvum
cgd5_1200	RING_finger_(zf-C3HC4/zf-MIZ/zf-RING-like)	C.parvum
cgd1_1790	RING_finger_(zf-C3HC4/zf-MIZ/zf-RING-like)	C.parvum
cgd4_4410	RING_finger_(zf-C3HC4/zf-MIZ/zf-RING-like)	C.parvum
cgd1_3300	RING_finger_(zf-C3HC4/zf-MIZ/zf-RING-like)	C.parvum
cgd4_1360	RING_finger_(zf-C3HC4/zf-MIZ/zf-RING-like)	C.parvum
cgd3_1260	RING_finger_(zf-C3HC4/zf-MIZ/zf-RING-like)	C.parvum
cgd1_970	RING_finger_(zf-C3HC4/zf-MIZ/zf-RING-like)	C.parvum
cgd2_2950	RING_finger_(zf-C3HC4/zf-MIZ/zf-RING-like)	C.parvum
cgd8_930	RING_finger_(zf-C3HC4/zf-MIZ/zf-RING-like)	C.parvum
cgd3_3460	RING_finger_(zf-C3HC4/zf-MIZ/zf-RING-like)	C.parvum
cgd5_3970	RING_finger_(zf-C3HC4/zf-MIZ/zf-RING-like)	C.parvum
cgd4_1780	RING_finger_(zf-C3HC4/zf-MIZ/zf-RING-like)	C.parvum
cgd7_4960	RING_finger_(zf-C3HC4/zf-MIZ/zf-RING-like)	C.parvum
cgd8_3720	RING_finger_(zf-C3HC4/zf-MIZ/zf-RING-like)	C.parvum
cgd7_1170	RING_finger_(zf-C3HC4/zf-MIZ/zf-RING-like)	C.parvum
cgd7_270	RING_finger_(zf-C3HC4/zf-MIZ/zf-RING-like)	C.parvum
cgd1_960	RING_finger_(zf-C3HC4/zf-MIZ/zf-RING-like)	C.parvum
cgd5_3900	RING_finger_(zf-C3HC4/zf-MIZ/zf-RING-like)	C.parvum
cgd7_4700	RING_finger_(zf-C3HC4/zf-MIZ/zf-RING-like)	C.parvum
cgd5_400	RING_finger_(zf-C3HC4/zf-MIZ/zf-RING-like)	C.parvum
cgd2_1950	RING_finger_(zf-C3HC4/zf-MIZ/zf-RING-like)	C.parvum
cgd3_3110	RING_finger_(zf-C3HC4/zf-MIZ/zf-RING-like)	C.parvum
cgd5_2080	RING_finger_(zf-C3HC4/zf-MIZ/zf-RING-like)	C.parvum
cgd8_2730	RING_finger_(zf-C3HC4/zf-MIZ/zf-RING-like)	C.parvum
FBpp0076222	RING_finger_(zf-C3HC4/zf-MIZ/zf-RING-like)	D.melanogaster
FBpp0084491	RING_finger_(zf-C3HC4/zf-MIZ/zf-RING-like)	D.melanogaster
FBpp0071135	RING_finger_(zf-C3HC4/zf-MIZ/zf-RING-like)	D.melanogaster
FBpp0078590	RING_finger_(zf-C3HC4/zf-MIZ/zf-RING-like)	D.melanogaster
FBpp0070905	RING_finger_(zf-C3HC4/zf-MIZ/zf-RING-like)	D.melanogaster
FBpp0077311	RING_finger_(zf-C3HC4/zf-MIZ/zf-RING-like)	D.melanogaster
FBpp0077310	RING_finger_(zf-C3HC4/zf-MIZ/zf-RING-like)	D.melanogaster
FBpp0077312	RING_finger_(zf-C3HC4/zf-MIZ/zf-RING-like)	D.melanogaster
FBpp0085553	RING_finger_(zf-C3HC4/zf-MIZ/zf-RING-like)	D.melanogaster
FBpp0075071	RING_finger_(zf-C3HC4/zf-MIZ/zf-RING-like)	D.melanogaster
FBpp0083052	RING_finger_(zf-C3HC4/zf-MIZ/zf-RING-like)	D.melanogaster
FBpp0083971	RING_finger_(zf-C3HC4/zf-MIZ/zf-RING-like)	D.melanogaster
FBpp0086906	RING_finger_(zf-C3HC4/zf-MIZ/zf-RING-like)	D.melanogaster
FBpp0072779	RING_finger_(zf-C3HC4/zf-MIZ/zf-RING-like)	D.melanogaster
FBpp0084614	RING_finger_(zf-C3HC4/zf-MIZ/zf-RING-like)	D.melanogaster
FBpp0085201	RING_finger_(zf-C3HC4/zf-MIZ/zf-RING-like)	D.melanogaster
FBpp0070506	RING_finger_(zf-C3HC4/zf-MIZ/zf-RING-like)	D.melanogaster
FBpp0076341	RING_finger_(zf-C3HC4/zf-MIZ/zf-RING-like)	D.melanogaster
FBpp0076342	RING_finger_(zf-C3HC4/zf-MIZ/zf-RING-like)	D.melanogaster
FBpp0081908	RING_finger_(zf-C3HC4/zf-MIZ/zf-RING-like)	D.melanogaster
FBpp0081909	RING_finger_(zf-C3HC4/zf-MIZ/zf-RING-like)	D.melanogaster
FBpp0076498	RING_finger_(zf-C3HC4/zf-MIZ/zf-RING-like)	D.melanogaster
FBpp0072361	RING_finger_(zf-C3HC4/zf-MIZ/zf-RING-like)	D.melanogaster
FBpp0072362	RING_finger_(zf-C3HC4/zf-MIZ/zf-RING-like)	D.melanogaster
FBpp0085928	RING_finger_(zf-C3HC4/zf-MIZ/zf-RING-like)	D.melanogaster
FBpp0081217	RING_finger_(zf-C3HC4/zf-MIZ/zf-RING-like)	D.melanogaster
FBpp0081218	RING_finger_(zf-C3HC4/zf-MIZ/zf-RING-like)	D.melanogaster
FBpp0081219	RING_finger_(zf-C3HC4/zf-MIZ/zf-RING-like)	D.melanogaster
FBpp0085929	RING_finger_(zf-C3HC4/zf-MIZ/zf-RING-like)	D.melanogaster
FBpp0083160	RING_finger_(zf-C3HC4/zf-MIZ/zf-RING-like)	D.melanogaster
FBpp0080599	RING_finger_(zf-C3HC4/zf-MIZ/zf-RING-like)	D.melanogaster
FBpp0071136	RING_finger_(zf-C3HC4/zf-MIZ/zf-RING-like)	D.melanogaster
FBpp0086911	RING_finger_(zf-C3HC4/zf-MIZ/zf-RING-like)	D.melanogaster
FBpp0073969	RING_finger_(zf-C3HC4/zf-MIZ/zf-RING-like)	D.melanogaster
FBpp0073970	RING_finger_(zf-C3HC4/zf-MIZ/zf-RING-like)	D.melanogaster
FBpp0073971	RING_finger_(zf-C3HC4/zf-MIZ/zf-RING-like)	D.melanogaster
FBpp0073972	RING_finger_(zf-C3HC4/zf-MIZ/zf-RING-like)	D.melanogaster
FBpp0073973	RING_finger_(zf-C3HC4/zf-MIZ/zf-RING-like)	D.melanogaster
FBpp0073974	RING_finger_(zf-C3HC4/zf-MIZ/zf-RING-like)	D.melanogaster
FBpp0081594	RING_finger_(zf-C3HC4/zf-MIZ/zf-RING-like)	D.melanogaster
FBpp0081595	RING_finger_(zf-C3HC4/zf-MIZ/zf-RING-like)	D.melanogaster
FBpp0081596	RING_finger_(zf-C3HC4/zf-MIZ/zf-RING-like)	D.melanogaster
FBpp0070328	RING_finger_(zf-C3HC4/zf-MIZ/zf-RING-like)	D.melanogaster
FBpp0076822	RING_finger_(zf-C3HC4/zf-MIZ/zf-RING-like)	D.melanogaster
FBpp0078287	RING_finger_(zf-C3HC4/zf-MIZ/zf-RING-like)	D.melanogaster
FBpp0078288	RING_finger_(zf-C3HC4/zf-MIZ/zf-RING-like)	D.melanogaster
FBpp0080156	RING_finger_(zf-C3HC4/zf-MIZ/zf-RING-like)	D.melanogaster
FBpp0072626	RING_finger_(zf-C3HC4/zf-MIZ/zf-RING-like)	D.melanogaster
FBpp0081445	RING_finger_(zf-C3HC4/zf-MIZ/zf-RING-like)	D.melanogaster
FBpp0075105	RING_finger_(zf-C3HC4/zf-MIZ/zf-RING-like)	D.melanogaster
FBpp0084798	RING_finger_(zf-C3HC4/zf-MIZ/zf-RING-like)	D.melanogaster
FBpp0089378	RING_finger_(zf-C3HC4/zf-MIZ/zf-RING-like)	D.melanogaster
FBpp0089379	RING_finger_(zf-C3HC4/zf-MIZ/zf-RING-like)	D.melanogaster
FBpp0084797	RING_finger_(zf-C3HC4/zf-MIZ/zf-RING-like)	D.melanogaster
FBpp0070904	RING_finger_(zf-C3HC4/zf-MIZ/zf-RING-like)	D.melanogaster
FBpp0086007	RING_finger_(zf-C3HC4/zf-MIZ/zf-RING-like)	D.melanogaster
FBpp0083244	RING_finger_(zf-C3HC4/zf-MIZ/zf-RING-like)	D.melanogaster
FBpp0073753	RING_finger_(zf-C3HC4/zf-MIZ/zf-RING-like)	D.melanogaster
FBpp0088192	RING_finger_(zf-C3HC4/zf-MIZ/zf-RING-like)	D.melanogaster
FBpp0075392	RING_finger_(zf-C3HC4/zf-MIZ/zf-RING-like)	D.melanogaster
FBpp0072708	RING_finger_(zf-C3HC4/zf-MIZ/zf-RING-like)	D.melanogaster
FBpp0072709	RING_finger_(zf-C3HC4/zf-MIZ/zf-RING-like)	D.melanogaster
FBpp0076499	RING_finger_(zf-C3HC4/zf-MIZ/zf-RING-like)	D.melanogaster
FBpp0076706	RING_finger_(zf-C3HC4/zf-MIZ/zf-RING-like)	D.melanogaster
FBpp0085757	RING_finger_(zf-C3HC4/zf-MIZ/zf-RING-like)	D.melanogaster
FBpp0085756	RING_finger_(zf-C3HC4/zf-MIZ/zf-RING-like)	D.melanogaster
FBpp0086838	RING_finger_(zf-C3HC4/zf-MIZ/zf-RING-like)	D.melanogaster
FBpp0075265	RING_finger_(zf-C3HC4/zf-MIZ/zf-RING-like)	D.melanogaster
FBpp0081830	RING_finger_(zf-C3HC4/zf-MIZ/zf-RING-like)	D.melanogaster
FBpp0078038	RING_finger_(zf-C3HC4/zf-MIZ/zf-RING-like)	D.melanogaster
FBpp0078039	RING_finger_(zf-C3HC4/zf-MIZ/zf-RING-like)	D.melanogaster
FBpp0071001	RING_finger_(zf-C3HC4/zf-MIZ/zf-RING-like)	D.melanogaster
FBpp0075256	RING_finger_(zf-C3HC4/zf-MIZ/zf-RING-like)	D.melanogaster
FBpp0075254	RING_finger_(zf-C3HC4/zf-MIZ/zf-RING-like)	D.melanogaster
FBpp0075255	RING_finger_(zf-C3HC4/zf-MIZ/zf-RING-like)	D.melanogaster
FBpp0074730	RING_finger_(zf-C3HC4/zf-MIZ/zf-RING-like)	D.melanogaster
FBpp0081479	RING_finger_(zf-C3HC4/zf-MIZ/zf-RING-like)	D.melanogaster
FBpp0081480	RING_finger_(zf-C3HC4/zf-MIZ/zf-RING-like)	D.melanogaster
FBpp0081481	RING_finger_(zf-C3HC4/zf-MIZ/zf-RING-like)	D.melanogaster
FBpp0081482	RING_finger_(zf-C3HC4/zf-MIZ/zf-RING-like)	D.melanogaster
FBpp0090973	RING_finger_(zf-C3HC4/zf-MIZ/zf-RING-like)	D.melanogaster
FBpp0086712	RING_finger_(zf-C3HC4/zf-MIZ/zf-RING-like)	D.melanogaster
FBpp0099991	RING_finger_(zf-C3HC4/zf-MIZ/zf-RING-like)	D.melanogaster
FBpp0082488	RING_finger_(zf-C3HC4/zf-MIZ/zf-RING-like)	D.melanogaster
FBpp0072158	RING_finger_(zf-C3HC4/zf-MIZ/zf-RING-like)	D.melanogaster
FBpp0073674	RING_finger_(zf-C3HC4/zf-MIZ/zf-RING-like)	D.melanogaster
FBpp0086431	RING_finger_(zf-C3HC4/zf-MIZ/zf-RING-like)	D.melanogaster
FBpp0086432	RING_finger_(zf-C3HC4/zf-MIZ/zf-RING-like)	D.melanogaster
FBpp0076329	RING_finger_(zf-C3HC4/zf-MIZ/zf-RING-like)	D.melanogaster
FBpp0071238	RING_finger_(zf-C3HC4/zf-MIZ/zf-RING-like)	D.melanogaster
FBpp0077338	RING_finger_(zf-C3HC4/zf-MIZ/zf-RING-like)	D.melanogaster
FBpp0073752	RING_finger_(zf-C3HC4/zf-MIZ/zf-RING-like)	D.melanogaster
FBpp0084258	RING_finger_(zf-C3HC4/zf-MIZ/zf-RING-like)	D.melanogaster
FBpp0084259	RING_finger_(zf-C3HC4/zf-MIZ/zf-RING-like)	D.melanogaster
FBpp0075181	RING_finger_(zf-C3HC4/zf-MIZ/zf-RING-like)	D.melanogaster
FBpp0074242	RING_finger_(zf-C3HC4/zf-MIZ/zf-RING-like)	D.melanogaster
FBpp0074243	RING_finger_(zf-C3HC4/zf-MIZ/zf-RING-like)	D.melanogaster
FBpp0074244	RING_finger_(zf-C3HC4/zf-MIZ/zf-RING-like)	D.melanogaster
FBpp0074245	RING_finger_(zf-C3HC4/zf-MIZ/zf-RING-like)	D.melanogaster
FBpp0087350	RING_finger_(zf-C3HC4/zf-MIZ/zf-RING-like)	D.melanogaster
FBpp0073049	RING_finger_(zf-C3HC4/zf-MIZ/zf-RING-like)	D.melanogaster
FBpp0086219	RING_finger_(zf-C3HC4/zf-MIZ/zf-RING-like)	D.melanogaster
FBpp0080497	RING_finger_(zf-C3HC4/zf-MIZ/zf-RING-like)	D.melanogaster
FBpp0078401	RING_finger_(zf-C3HC4/zf-MIZ/zf-RING-like)	D.melanogaster
FBpp0087189	RING_finger_(zf-C3HC4/zf-MIZ/zf-RING-like)	D.melanogaster
FBpp0080921	RING_finger_(zf-C3HC4/zf-MIZ/zf-RING-like)	D.melanogaster
FBpp0070876	RING_finger_(zf-C3HC4/zf-MIZ/zf-RING-like)	D.melanogaster
FBpp0072214	RING_finger_(zf-C3HC4/zf-MIZ/zf-RING-like)	D.melanogaster
FBpp0085754	RING_finger_(zf-C3HC4/zf-MIZ/zf-RING-like)	D.melanogaster
FBpp0080385	RING_finger_(zf-C3HC4/zf-MIZ/zf-RING-like)	D.melanogaster
FBpp0075275	RING_finger_(zf-C3HC4/zf-MIZ/zf-RING-like)	D.melanogaster
FBpp0070026	RING_finger_(zf-C3HC4/zf-MIZ/zf-RING-like)	D.melanogaster
FBpp0083320	RING_finger_(zf-C3HC4/zf-MIZ/zf-RING-like)	D.melanogaster
FBpp0083630	RING_finger_(zf-C3HC4/zf-MIZ/zf-RING-like)	D.melanogaster
FBpp0075785	RING_finger_(zf-C3HC4/zf-MIZ/zf-RING-like)	D.melanogaster
FBpp0075786	RING_finger_(zf-C3HC4/zf-MIZ/zf-RING-like)	D.melanogaster
FBpp0075787	RING_finger_(zf-C3HC4/zf-MIZ/zf-RING-like)	D.melanogaster
FBpp0075789	RING_finger_(zf-C3HC4/zf-MIZ/zf-RING-like)	D.melanogaster
FBpp0075788	RING_finger_(zf-C3HC4/zf-MIZ/zf-RING-like)	D.melanogaster
FBpp0070045	RING_finger_(zf-C3HC4/zf-MIZ/zf-RING-like)	D.melanogaster
FBpp0072874	RING_finger_(zf-C3HC4/zf-MIZ/zf-RING-like)	D.melanogaster
FBpp0073787	RING_finger_(zf-C3HC4/zf-MIZ/zf-RING-like)	D.melanogaster
FBpp0078901	RING_finger_(zf-C3HC4/zf-MIZ/zf-RING-like)	D.melanogaster
FBpp0074856	RING_finger_(zf-C3HC4/zf-MIZ/zf-RING-like)	D.melanogaster
FBpp0088160	RING_finger_(zf-C3HC4/zf-MIZ/zf-RING-like)	D.melanogaster
FBpp0079013	RING_finger_(zf-C3HC4/zf-MIZ/zf-RING-like)	D.melanogaster
FBpp0079014	RING_finger_(zf-C3HC4/zf-MIZ/zf-RING-like)	D.melanogaster
FBpp0080686	RING_finger_(zf-C3HC4/zf-MIZ/zf-RING-like)	D.melanogaster
FBpp0072446	RING_finger_(zf-C3HC4/zf-MIZ/zf-RING-like)	D.melanogaster
FBpp0079600	RING_finger_(zf-C3HC4/zf-MIZ/zf-RING-like)	D.melanogaster
FBpp0079601	RING_finger_(zf-C3HC4/zf-MIZ/zf-RING-like)	D.melanogaster
FBpp0079602	RING_finger_(zf-C3HC4/zf-MIZ/zf-RING-like)	D.melanogaster
FBpp0079603	RING_finger_(zf-C3HC4/zf-MIZ/zf-RING-like)	D.melanogaster
FBpp0079604	RING_finger_(zf-C3HC4/zf-MIZ/zf-RING-like)	D.melanogaster
FBpp0079599	RING_finger_(zf-C3HC4/zf-MIZ/zf-RING-like)	D.melanogaster
FBpp0078862	RING_finger_(zf-C3HC4/zf-MIZ/zf-RING-like)	D.melanogaster
FBpp0078863	RING_finger_(zf-C3HC4/zf-MIZ/zf-RING-like)	D.melanogaster
FBpp0074742	RING_finger_(zf-C3HC4/zf-MIZ/zf-RING-like)	D.melanogaster
FBpp0086919	RING_finger_(zf-C3HC4/zf-MIZ/zf-RING-like)	D.melanogaster
FBpp0075093	RING_finger_(zf-C3HC4/zf-MIZ/zf-RING-like)	D.melanogaster
FBpp0070117	RING_finger_(zf-C3HC4/zf-MIZ/zf-RING-like)	D.melanogaster
FBpp0076695	RING_finger_(zf-C3HC4/zf-MIZ/zf-RING-like)	D.melanogaster
FBpp0071748	RING_finger_(zf-C3HC4/zf-MIZ/zf-RING-like)	D.melanogaster
FBpp0079784	RING_finger_(zf-C3HC4/zf-MIZ/zf-RING-like)	D.melanogaster
FBpp0079785	RING_finger_(zf-C3HC4/zf-MIZ/zf-RING-like)	D.melanogaster
FBpp0074189	RING_finger_(zf-C3HC4/zf-MIZ/zf-RING-like)	D.melanogaster
FBpp0073027	RING_finger_(zf-C3HC4/zf-MIZ/zf-RING-like)	D.melanogaster
FBpp0087349	RING_finger_(zf-C3HC4/zf-MIZ/zf-RING-like)	D.melanogaster
FBpp0083758	RING_finger_(zf-C3HC4/zf-MIZ/zf-RING-like)	D.melanogaster
FBpp0110417	RING_finger_(zf-C3HC4/zf-MIZ/zf-RING-like)	D.melanogaster
FBpp0110415	RING_finger_(zf-C3HC4/zf-MIZ/zf-RING-like)	D.melanogaster
FBpp0110416	RING_finger_(zf-C3HC4/zf-MIZ/zf-RING-like)	D.melanogaster
FBpp0077259	RING_finger_(zf-C3HC4/zf-MIZ/zf-RING-like)	D.melanogaster
FBpp0077260	RING_finger_(zf-C3HC4/zf-MIZ/zf-RING-like)	D.melanogaster
FBpp0088148	RING_finger_(zf-C3HC4/zf-MIZ/zf-RING-like)	D.melanogaster
FBpp0088149	RING_finger_(zf-C3HC4/zf-MIZ/zf-RING-like)	D.melanogaster
FBpp0073495	RING_finger_(zf-C3HC4/zf-MIZ/zf-RING-like)	D.melanogaster
FBpp0073496	RING_finger_(zf-C3HC4/zf-MIZ/zf-RING-like)	D.melanogaster
FBpp0085418	RING_finger_(zf-C3HC4/zf-MIZ/zf-RING-like)	D.melanogaster
FBpp0085419	RING_finger_(zf-C3HC4/zf-MIZ/zf-RING-like)	D.melanogaster
FBpp0110407	RING_finger_(zf-C3HC4/zf-MIZ/zf-RING-like)	D.melanogaster
FBpp0083719	RING_finger_(zf-C3HC4/zf-MIZ/zf-RING-like)	D.melanogaster
FBpp0071563	RING_finger_(zf-C3HC4/zf-MIZ/zf-RING-like)	D.melanogaster
FBpp0085914	RING_finger_(zf-C3HC4/zf-MIZ/zf-RING-like)	D.melanogaster
FBpp0078498	RING_finger_(zf-C3HC4/zf-MIZ/zf-RING-like)	D.melanogaster
FBpp0071688	RING_finger_(zf-C3HC4/zf-MIZ/zf-RING-like)	D.melanogaster
FBpp0070458	RING_finger_(zf-C3HC4/zf-MIZ/zf-RING-like)	D.melanogaster
FBpp0077507	RING_finger_(zf-C3HC4/zf-MIZ/zf-RING-like)	D.melanogaster
FBpp0088499	RING_finger_(zf-C3HC4/zf-MIZ/zf-RING-like)	D.melanogaster
FBpp0088500	RING_finger_(zf-C3HC4/zf-MIZ/zf-RING-like)	D.melanogaster
FBpp0089023	RING_finger_(zf-C3HC4/zf-MIZ/zf-RING-like)	D.melanogaster
FBpp0076010	RING_finger_(zf-C3HC4/zf-MIZ/zf-RING-like)	D.melanogaster
FBpp0076011	RING_finger_(zf-C3HC4/zf-MIZ/zf-RING-like)	D.melanogaster
FBpp0080265	RING_finger_(zf-C3HC4/zf-MIZ/zf-RING-like)	D.melanogaster
FBpp0080266	RING_finger_(zf-C3HC4/zf-MIZ/zf-RING-like)	D.melanogaster
FBpp0085184	RING_finger_(zf-C3HC4/zf-MIZ/zf-RING-like)	D.melanogaster
FBpp0085183	RING_finger_(zf-C3HC4/zf-MIZ/zf-RING-like)	D.melanogaster
FBpp0085185	RING_finger_(zf-C3HC4/zf-MIZ/zf-RING-like)	D.melanogaster
FBpp0082409	RING_finger_(zf-C3HC4/zf-MIZ/zf-RING-like)	D.melanogaster
FBpp0082408	RING_finger_(zf-C3HC4/zf-MIZ/zf-RING-like)	D.melanogaster
FBpp0082407	RING_finger_(zf-C3HC4/zf-MIZ/zf-RING-like)	D.melanogaster
FBpp0099668	RING_finger_(zf-C3HC4/zf-MIZ/zf-RING-like)	D.melanogaster
FBpp0082406	RING_finger_(zf-C3HC4/zf-MIZ/zf-RING-like)	D.melanogaster
FBpp0083005	RING_finger_(zf-C3HC4/zf-MIZ/zf-RING-like)	D.melanogaster
FBpp0083006	RING_finger_(zf-C3HC4/zf-MIZ/zf-RING-like)	D.melanogaster
FBpp0083736	RING_finger_(zf-C3HC4/zf-MIZ/zf-RING-like)	D.melanogaster
FBpp0082202	RING_finger_(zf-C3HC4/zf-MIZ/zf-RING-like)	D.melanogaster
FBpp0075997	RING_finger_(zf-C3HC4/zf-MIZ/zf-RING-like)	D.melanogaster
FBpp0075996	RING_finger_(zf-C3HC4/zf-MIZ/zf-RING-like)	D.melanogaster
FBpp0075091	RING_finger_(zf-C3HC4/zf-MIZ/zf-RING-like)	D.melanogaster
FBpp0075092	RING_finger_(zf-C3HC4/zf-MIZ/zf-RING-like)	D.melanogaster
FBpp0083794	RING_finger_(zf-C3HC4/zf-MIZ/zf-RING-like)	D.melanogaster
FBpp0083795	RING_finger_(zf-C3HC4/zf-MIZ/zf-RING-like)	D.melanogaster
FBpp0080804	RING_finger_(zf-C3HC4/zf-MIZ/zf-RING-like)	D.melanogaster
FBpp0080805	RING_finger_(zf-C3HC4/zf-MIZ/zf-RING-like)	D.melanogaster
FBpp0080806	RING_finger_(zf-C3HC4/zf-MIZ/zf-RING-like)	D.melanogaster
FBpp0074479	RING_finger_(zf-C3HC4/zf-MIZ/zf-RING-like)	D.melanogaster
FBpp0084909	RING_finger_(zf-C3HC4/zf-MIZ/zf-RING-like)	D.melanogaster
FBpp0085204	RING_finger_(zf-C3HC4/zf-MIZ/zf-RING-like)	D.melanogaster
FBpp0072043	RING_finger_(zf-C3HC4/zf-MIZ/zf-RING-like)	D.melanogaster
FBpp0084991	RING_finger_(zf-C3HC4/zf-MIZ/zf-RING-like)	D.melanogaster
FBpp0084637	RING_finger_(zf-C3HC4/zf-MIZ/zf-RING-like)	D.melanogaster
FBpp0079636	RING_finger_(zf-C3HC4/zf-MIZ/zf-RING-like)	D.melanogaster
FBpp0087652	RING_finger_(zf-C3HC4/zf-MIZ/zf-RING-like)	D.melanogaster
FBpp0087653	RING_finger_(zf-C3HC4/zf-MIZ/zf-RING-like)	D.melanogaster
FBpp0087654	RING_finger_(zf-C3HC4/zf-MIZ/zf-RING-like)	D.melanogaster
FBpp0087655	RING_finger_(zf-C3HC4/zf-MIZ/zf-RING-like)	D.melanogaster
FBpp0087656	RING_finger_(zf-C3HC4/zf-MIZ/zf-RING-like)	D.melanogaster
FBpp0087657	RING_finger_(zf-C3HC4/zf-MIZ/zf-RING-like)	D.melanogaster
FBpp0087658	RING_finger_(zf-C3HC4/zf-MIZ/zf-RING-like)	D.melanogaster
FBpp0087659	RING_finger_(zf-C3HC4/zf-MIZ/zf-RING-like)	D.melanogaster
FBpp0087651	RING_finger_(zf-C3HC4/zf-MIZ/zf-RING-like)	D.melanogaster
FBpp0083419	RING_finger_(zf-C3HC4/zf-MIZ/zf-RING-like)	D.melanogaster
FBpp0088642	RING_finger_(zf-C3HC4/zf-MIZ/zf-RING-like)	D.melanogaster
FBpp0088643	RING_finger_(zf-C3HC4/zf-MIZ/zf-RING-like)	D.melanogaster
FBpp0073886	RING_finger_(zf-C3HC4/zf-MIZ/zf-RING-like)	D.melanogaster
FBpp0074985	RING_finger_(zf-C3HC4/zf-MIZ/zf-RING-like)	D.melanogaster
FBpp0078948	RING_finger_(zf-C3HC4/zf-MIZ/zf-RING-like)	D.melanogaster
FBpp0072702	RING_finger_(zf-C3HC4/zf-MIZ/zf-RING-like)	D.melanogaster
FBpp0110324	RING_finger_(zf-C3HC4/zf-MIZ/zf-RING-like)	D.melanogaster
FBpp0070385	RING_finger_(zf-C3HC4/zf-MIZ/zf-RING-like)	D.melanogaster
NP_001003819.1	RING_finger_(zf-C3HC4/zf-MIZ/zf-RING-like)	H.sapiens
NP_079054.3	RING_finger_(zf-C3HC4/zf-MIZ/zf-RING-like)	H.sapiens
NP_001027026.1	RING_finger_(zf-C3HC4/zf-MIZ/zf-RING-like)	H.sapiens
NP_001002265.1	RING_finger_(zf-C3HC4/zf-MIZ/zf-RING-like)	H.sapiens
NP_659458.2	RING_finger_(zf-C3HC4/zf-MIZ/zf-RING-like)	H.sapiens
NP_001002266.1	RING_finger_(zf-C3HC4/zf-MIZ/zf-RING-like)	H.sapiens
NP_073737.1	RING_finger_(zf-C3HC4/zf-MIZ/zf-RING-like)	H.sapiens
NP_060393.1	RING_finger_(zf-C3HC4/zf-MIZ/zf-RING-like)	H.sapiens
NP_057580.3	RING_finger_(zf-C3HC4/zf-MIZ/zf-RING-like)	H.sapiens
NP_001005415.1	RING_finger_(zf-C3HC4/zf-MIZ/zf-RING-like)	H.sapiens
XP_001131240.1	RING_finger_(zf-C3HC4/zf-MIZ/zf-RING-like)	H.sapiens
NP_001005416.1	RING_finger_(zf-C3HC4/zf-MIZ/zf-RING-like)	H.sapiens
XP_496738.3	RING_finger_(zf-C3HC4/zf-MIZ/zf-RING-like)	H.sapiens
XP_946174.2	RING_finger_(zf-C3HC4/zf-MIZ/zf-RING-like)	H.sapiens
NP_612405.2	RING_finger_(zf-C3HC4/zf-MIZ/zf-RING-like)	H.sapiens
NP_060294.1	RING_finger_(zf-C3HC4/zf-MIZ/zf-RING-like)	H.sapiens
XP_943424.1	RING_finger_(zf-C3HC4/zf-MIZ/zf-RING-like)	H.sapiens
NP_848545.1	RING_finger_(zf-C3HC4/zf-MIZ/zf-RING-like)	H.sapiens
NP_065865.1	RING_finger_(zf-C3HC4/zf-MIZ/zf-RING-like)	H.sapiens
NP_689811.1	RING_finger_(zf-C3HC4/zf-MIZ/zf-RING-like)	H.sapiens
NP_005876.2	RING_finger_(zf-C3HC4/zf-MIZ/zf-RING-like)	H.sapiens
NP_067076.2	RING_finger_(zf-C3HC4/zf-MIZ/zf-RING-like)	H.sapiens
NP_742013.1	RING_finger_(zf-C3HC4/zf-MIZ/zf-RING-like)	H.sapiens
NP_689484.3	RING_finger_(zf-C3HC4/zf-MIZ/zf-RING-like)	H.sapiens
NP_112198.1	RING_finger_(zf-C3HC4/zf-MIZ/zf-RING-like)	H.sapiens
NP_003132.2	RING_finger_(zf-C3HC4/zf-MIZ/zf-RING-like)	H.sapiens
NP_660215.1	RING_finger_(zf-C3HC4/zf-MIZ/zf-RING-like)	H.sapiens
NP_006306.2	RING_finger_(zf-C3HC4/zf-MIZ/zf-RING-like)	H.sapiens
NP_001020111.1	RING_finger_(zf-C3HC4/zf-MIZ/zf-RING-like)	H.sapiens
NP_057186.1	RING_finger_(zf-C3HC4/zf-MIZ/zf-RING-like)	H.sapiens
NP_899239.1	RING_finger_(zf-C3HC4/zf-MIZ/zf-RING-like)	H.sapiens
NP_899240.1	RING_finger_(zf-C3HC4/zf-MIZ/zf-RING-like)	H.sapiens
NP_899237.1	RING_finger_(zf-C3HC4/zf-MIZ/zf-RING-like)	H.sapiens
NP_009213.1	RING_finger_(zf-C3HC4/zf-MIZ/zf-RING-like)	H.sapiens
NP_005179.2	RING_finger_(zf-C3HC4/zf-MIZ/zf-RING-like)	H.sapiens
NP_002922.2	RING_finger_(zf-C3HC4/zf-MIZ/zf-RING-like)	H.sapiens
NP_009236.1	RING_finger_(zf-C3HC4/zf-MIZ/zf-RING-like)	H.sapiens
NP_009235.2	RING_finger_(zf-C3HC4/zf-MIZ/zf-RING-like)	H.sapiens
NP_009226.1	RING_finger_(zf-C3HC4/zf-MIZ/zf-RING-like)	H.sapiens
NP_009227.1	RING_finger_(zf-C3HC4/zf-MIZ/zf-RING-like)	H.sapiens
NP_009229.1	RING_finger_(zf-C3HC4/zf-MIZ/zf-RING-like)	H.sapiens
NP_009230.1	RING_finger_(zf-C3HC4/zf-MIZ/zf-RING-like)	H.sapiens
NP_009231.1	RING_finger_(zf-C3HC4/zf-MIZ/zf-RING-like)	H.sapiens
NP_009233.1	RING_finger_(zf-C3HC4/zf-MIZ/zf-RING-like)	H.sapiens
NP_009234.1	RING_finger_(zf-C3HC4/zf-MIZ/zf-RING-like)	H.sapiens
NP_009225.1	RING_finger_(zf-C3HC4/zf-MIZ/zf-RING-like)	H.sapiens
NP_009075.1	RING_finger_(zf-C3HC4/zf-MIZ/zf-RING-like)	H.sapiens
NP_733762.2	RING_finger_(zf-C3HC4/zf-MIZ/zf-RING-like)	H.sapiens
NP_057578.1	RING_finger_(zf-C3HC4/zf-MIZ/zf-RING-like)	H.sapiens
NP_005171.4	RING_finger_(zf-C3HC4/zf-MIZ/zf-RING-like)	H.sapiens
NP_619645.1	RING_finger_(zf-C3HC4/zf-MIZ/zf-RING-like)	H.sapiens
NP_439893.1	RING_finger_(zf-C3HC4/zf-MIZ/zf-RING-like)	H.sapiens
NP_006769.1	RING_finger_(zf-C3HC4/zf-MIZ/zf-RING-like)	H.sapiens
NP_258411.2	RING_finger_(zf-C3HC4/zf-MIZ/zf-RING-like)	H.sapiens
NP_006065.1	RING_finger_(zf-C3HC4/zf-MIZ/zf-RING-like)	H.sapiens
NP_689833.1	RING_finger_(zf-C3HC4/zf-MIZ/zf-RING-like)	H.sapiens
XP_944425.1	RING_finger_(zf-C3HC4/zf-MIZ/zf-RING-like)	H.sapiens
XP_373039.1	RING_finger_(zf-C3HC4/zf-MIZ/zf-RING-like)	H.sapiens
NP_115807.1	RING_finger_(zf-C3HC4/zf-MIZ/zf-RING-like)	H.sapiens
NP_757385.1	RING_finger_(zf-C3HC4/zf-MIZ/zf-RING-like)	H.sapiens
NP_001003818.1	RING_finger_(zf-C3HC4/zf-MIZ/zf-RING-like)	H.sapiens
NP_477514.1	RING_finger_(zf-C3HC4/zf-MIZ/zf-RING-like)	H.sapiens
NP_001012414.1	RING_finger_(zf-C3HC4/zf-MIZ/zf-RING-like)	H.sapiens
NP_009143.1	RING_finger_(zf-C3HC4/zf-MIZ/zf-RING-like)	H.sapiens
NP_056343.1	RING_finger_(zf-C3HC4/zf-MIZ/zf-RING-like)	H.sapiens
NP_112212.1	RING_finger_(zf-C3HC4/zf-MIZ/zf-RING-like)	H.sapiens
NP_006501.1	RING_finger_(zf-C3HC4/zf-MIZ/zf-RING-like)	H.sapiens
NP_689683.2	RING_finger_(zf-C3HC4/zf-MIZ/zf-RING-like)	H.sapiens
NP_116062.1	RING_finger_(zf-C3HC4/zf-MIZ/zf-RING-like)	H.sapiens
NP_071902.2	RING_finger_(zf-C3HC4/zf-MIZ/zf-RING-like)	H.sapiens
NP_001001740.1	RING_finger_(zf-C3HC4/zf-MIZ/zf-RING-like)	H.sapiens
NP_065775.1	RING_finger_(zf-C3HC4/zf-MIZ/zf-RING-like)	H.sapiens
NP_859061.2	RING_finger_(zf-C3HC4/zf-MIZ/zf-RING-like)	H.sapiens
NP_060080.6	RING_finger_(zf-C3HC4/zf-MIZ/zf-RING-like)	H.sapiens
NP_775107.1	RING_finger_(zf-C3HC4/zf-MIZ/zf-RING-like)	H.sapiens
NP_003307.3	RING_finger_(zf-C3HC4/zf-MIZ/zf-RING-like)	H.sapiens
NP_001001894.1	RING_finger_(zf-C3HC4/zf-MIZ/zf-RING-like)	H.sapiens
NP_149083.1	RING_finger_(zf-C3HC4/zf-MIZ/zf-RING-like)	H.sapiens
NP_149084.1	RING_finger_(zf-C3HC4/zf-MIZ/zf-RING-like)	H.sapiens
NP_149023.1	RING_finger_(zf-C3HC4/zf-MIZ/zf-RING-like)	H.sapiens
NP_057204.2	RING_finger_(zf-C3HC4/zf-MIZ/zf-RING-like)	H.sapiens
NP_899196.1	RING_finger_(zf-C3HC4/zf-MIZ/zf-RING-like)	H.sapiens
NP_112174.1	RING_finger_(zf-C3HC4/zf-MIZ/zf-RING-like)	H.sapiens
NP_848651.2	RING_finger_(zf-C3HC4/zf-MIZ/zf-RING-like)	H.sapiens
NP_002929.1	RING_finger_(zf-C3HC4/zf-MIZ/zf-RING-like)	H.sapiens
NP_055716.1	RING_finger_(zf-C3HC4/zf-MIZ/zf-RING-like)	H.sapiens
NP_060543.5	RING_finger_(zf-C3HC4/zf-MIZ/zf-RING-like)	H.sapiens
NP_689480.2	RING_finger_(zf-C3HC4/zf-MIZ/zf-RING-like)	H.sapiens
NP_112223.1	RING_finger_(zf-C3HC4/zf-MIZ/zf-RING-like)	H.sapiens
XP_947152.2	RING_finger_(zf-C3HC4/zf-MIZ/zf-RING-like)	H.sapiens
NP_060301.2	RING_finger_(zf-C3HC4/zf-MIZ/zf-RING-like)	H.sapiens
NP_060904.2	RING_finger_(zf-C3HC4/zf-MIZ/zf-RING-like)	H.sapiens
NP_057506.2	RING_finger_(zf-C3HC4/zf-MIZ/zf-RING-like)	H.sapiens
NP_148977.1	RING_finger_(zf-C3HC4/zf-MIZ/zf-RING-like)	H.sapiens
NP_149082.1	RING_finger_(zf-C3HC4/zf-MIZ/zf-RING-like)	H.sapiens
NP_079063.2	RING_finger_(zf-C3HC4/zf-MIZ/zf-RING-like)	H.sapiens
NP_067629.2	RING_finger_(zf-C3HC4/zf-MIZ/zf-RING-like)	H.sapiens
NP_001003827.1	RING_finger_(zf-C3HC4/zf-MIZ/zf-RING-like)	H.sapiens
NP_569074.1	RING_finger_(zf-C3HC4/zf-MIZ/zf-RING-like)	H.sapiens
NP_775818.2	RING_finger_(zf-C3HC4/zf-MIZ/zf-RING-like)	H.sapiens
NP_009150.1	RING_finger_(zf-C3HC4/zf-MIZ/zf-RING-like)	H.sapiens
NP_001135.3	RING_finger_(zf-C3HC4/zf-MIZ/zf-RING-like)	H.sapiens
NP_932351.1	RING_finger_(zf-C3HC4/zf-MIZ/zf-RING-like)	H.sapiens
NP_001011663.1	RING_finger_(zf-C3HC4/zf-MIZ/zf-RING-like)	H.sapiens
NP_115530.2	RING_finger_(zf-C3HC4/zf-MIZ/zf-RING-like)	H.sapiens
NP_689763.2	RING_finger_(zf-C3HC4/zf-MIZ/zf-RING-like)	H.sapiens
NP_073618.3	RING_finger_(zf-C3HC4/zf-MIZ/zf-RING-like)	H.sapiens
NP_919311.1	RING_finger_(zf-C3HC4/zf-MIZ/zf-RING-like)	H.sapiens
NP_919310.1	RING_finger_(zf-C3HC4/zf-MIZ/zf-RING-like)	H.sapiens
NP_919313.1	RING_finger_(zf-C3HC4/zf-MIZ/zf-RING-like)	H.sapiens
NP_919309.1	RING_finger_(zf-C3HC4/zf-MIZ/zf-RING-like)	H.sapiens
XP_934526.1	RING_finger_(zf-C3HC4/zf-MIZ/zf-RING-like)	H.sapiens
XP_944204.1	RING_finger_(zf-C3HC4/zf-MIZ/zf-RING-like)	H.sapiens
NP_000439.1	RING_finger_(zf-C3HC4/zf-MIZ/zf-RING-like)	H.sapiens
NP_001027568.1	RING_finger_(zf-C3HC4/zf-MIZ/zf-RING-like)	H.sapiens
NP_071763.2	RING_finger_(zf-C3HC4/zf-MIZ/zf-RING-like)	H.sapiens
NP_660095.1	RING_finger_(zf-C3HC4/zf-MIZ/zf-RING-like)	H.sapiens
NP_898864.1	RING_finger_(zf-C3HC4/zf-MIZ/zf-RING-like)	H.sapiens
NP_005968.1	RING_finger_(zf-C3HC4/zf-MIZ/zf-RING-like)	H.sapiens
NP_898865.1	RING_finger_(zf-C3HC4/zf-MIZ/zf-RING-like)	H.sapiens
NP_006759.2	RING_finger_(zf-C3HC4/zf-MIZ/zf-RING-like)	H.sapiens
NP_112216.2	RING_finger_(zf-C3HC4/zf-MIZ/zf-RING-like)	H.sapiens
NP_003949.1	RING_finger_(zf-C3HC4/zf-MIZ/zf-RING-like)	H.sapiens
NP_848597.1	RING_finger_(zf-C3HC4/zf-MIZ/zf-RING-like)	H.sapiens
NP_055463.1	RING_finger_(zf-C3HC4/zf-MIZ/zf-RING-like)	H.sapiens
XP_001133505.1	RING_finger_(zf-C3HC4/zf-MIZ/zf-RING-like)	H.sapiens
NP_944606.2	RING_finger_(zf-C3HC4/zf-MIZ/zf-RING-like)	H.sapiens
NP_942150.1	RING_finger_(zf-C3HC4/zf-MIZ/zf-RING-like)	H.sapiens
NP_005073.2	RING_finger_(zf-C3HC4/zf-MIZ/zf-RING-like)	H.sapiens
NP_056086.1	RING_finger_(zf-C3HC4/zf-MIZ/zf-RING-like)	H.sapiens
NP_065921.2	RING_finger_(zf-C3HC4/zf-MIZ/zf-RING-like)	H.sapiens
XP_943441.1	RING_finger_(zf-C3HC4/zf-MIZ/zf-RING-like)	H.sapiens
XP_932262.1	RING_finger_(zf-C3HC4/zf-MIZ/zf-RING-like)	H.sapiens
NP_060233.3	RING_finger_(zf-C3HC4/zf-MIZ/zf-RING-like)	H.sapiens
NP_438111.2	RING_finger_(zf-C3HC4/zf-MIZ/zf-RING-like)	H.sapiens
NP_008959.3	RING_finger_(zf-C3HC4/zf-MIZ/zf-RING-like)	H.sapiens
NP_976038.1	RING_finger_(zf-C3HC4/zf-MIZ/zf-RING-like)	H.sapiens
NP_203128.1	RING_finger_(zf-C3HC4/zf-MIZ/zf-RING-like)	H.sapiens
NP_653327.1	RING_finger_(zf-C3HC4/zf-MIZ/zf-RING-like)	H.sapiens
NP_005789.2	RING_finger_(zf-C3HC4/zf-MIZ/zf-RING-like)	H.sapiens
NP_434698.1	RING_finger_(zf-C3HC4/zf-MIZ/zf-RING-like)	H.sapiens
NP_998755.1	RING_finger_(zf-C3HC4/zf-MIZ/zf-RING-like)	H.sapiens
NP_001007279.1	RING_finger_(zf-C3HC4/zf-MIZ/zf-RING-like)	H.sapiens
XP_001128970.1	RING_finger_(zf-C3HC4/zf-MIZ/zf-RING-like)	H.sapiens
NP_001017981.1	RING_finger_(zf-C3HC4/zf-MIZ/zf-RING-like)	H.sapiens
NP_003440.1	RING_finger_(zf-C3HC4/zf-MIZ/zf-RING-like)	H.sapiens
NP_009149.2	RING_finger_(zf-C3HC4/zf-MIZ/zf-RING-like)	H.sapiens
NP_005658.1	RING_finger_(zf-C3HC4/zf-MIZ/zf-RING-like)	H.sapiens
NP_115749.2	RING_finger_(zf-C3HC4/zf-MIZ/zf-RING-like)	H.sapiens
NP_665802.1	RING_finger_(zf-C3HC4/zf-MIZ/zf-RING-like)	H.sapiens
NP_004611.1	RING_finger_(zf-C3HC4/zf-MIZ/zf-RING-like)	H.sapiens
NP_777563.2	RING_finger_(zf-C3HC4/zf-MIZ/zf-RING-like)	H.sapiens
XP_933122.2	RING_finger_(zf-C3HC4/zf-MIZ/zf-RING-like)	H.sapiens
XP_001129309.1	RING_finger_(zf-C3HC4/zf-MIZ/zf-RING-like)	H.sapiens
NP_060346.2	RING_finger_(zf-C3HC4/zf-MIZ/zf-RING-like)	H.sapiens
NP_919442.1	RING_finger_(zf-C3HC4/zf-MIZ/zf-RING-like)	H.sapiens
XP_290972.5	RING_finger_(zf-C3HC4/zf-MIZ/zf-RING-like)	H.sapiens
XP_950366.2	RING_finger_(zf-C3HC4/zf-MIZ/zf-RING-like)	H.sapiens
NP_835226.1	RING_finger_(zf-C3HC4/zf-MIZ/zf-RING-like)	H.sapiens
NP_741983.2	RING_finger_(zf-C3HC4/zf-MIZ/zf-RING-like)	H.sapiens
NP_061153.1	RING_finger_(zf-C3HC4/zf-MIZ/zf-RING-like)	H.sapiens
NP_115698.3	RING_finger_(zf-C3HC4/zf-MIZ/zf-RING-like)	H.sapiens
NP_922921.1	RING_finger_(zf-C3HC4/zf-MIZ/zf-RING-like)	H.sapiens
NP_078815.3	RING_finger_(zf-C3HC4/zf-MIZ/zf-RING-like)	H.sapiens
NP_919445.1	RING_finger_(zf-C3HC4/zf-MIZ/zf-RING-like)	H.sapiens
NP_036342.1	RING_finger_(zf-C3HC4/zf-MIZ/zf-RING-like)	H.sapiens
NP_057645.1	RING_finger_(zf-C3HC4/zf-MIZ/zf-RING-like)	H.sapiens
NP_005793.2	RING_finger_(zf-C3HC4/zf-MIZ/zf-RING-like)	H.sapiens
NP_438112.1	RING_finger_(zf-C3HC4/zf-MIZ/zf-RING-like)	H.sapiens
NP_036348.1	RING_finger_(zf-C3HC4/zf-MIZ/zf-RING-like)	H.sapiens
NP_057355.2	RING_finger_(zf-C3HC4/zf-MIZ/zf-RING-like)	H.sapiens
NP_940863.1	RING_finger_(zf-C3HC4/zf-MIZ/zf-RING-like)	H.sapiens
NP_908974.1	RING_finger_(zf-C3HC4/zf-MIZ/zf-RING-like)	H.sapiens
NP_908975.1	RING_finger_(zf-C3HC4/zf-MIZ/zf-RING-like)	H.sapiens
NP_149047.2	RING_finger_(zf-C3HC4/zf-MIZ/zf-RING-like)	H.sapiens
NP_908973.1	RING_finger_(zf-C3HC4/zf-MIZ/zf-RING-like)	H.sapiens
NP_056251.2	RING_finger_(zf-C3HC4/zf-MIZ/zf-RING-like)	H.sapiens
XP_946960.1	RING_finger_(zf-C3HC4/zf-MIZ/zf-RING-like)	H.sapiens
XP_062300.5	RING_finger_(zf-C3HC4/zf-MIZ/zf-RING-like)	H.sapiens
NP_066961.2	RING_finger_(zf-C3HC4/zf-MIZ/zf-RING-like)	H.sapiens
NP_001008275.1	RING_finger_(zf-C3HC4/zf-MIZ/zf-RING-like)	H.sapiens
XP_942754.1	RING_finger_(zf-C3HC4/zf-MIZ/zf-RING-like)	H.sapiens
XP_166213.6	RING_finger_(zf-C3HC4/zf-MIZ/zf-RING-like)	H.sapiens
NP_055187.1	RING_finger_(zf-C3HC4/zf-MIZ/zf-RING-like)	H.sapiens
NP_055270.1	RING_finger_(zf-C3HC4/zf-MIZ/zf-RING-like)	H.sapiens
NP_000309.1	RING_finger_(zf-C3HC4/zf-MIZ/zf-RING-like)	H.sapiens
NP_739575.1	RING_finger_(zf-C3HC4/zf-MIZ/zf-RING-like)	H.sapiens
NP_739576.1	RING_finger_(zf-C3HC4/zf-MIZ/zf-RING-like)	H.sapiens
NP_079512.1	RING_finger_(zf-C3HC4/zf-MIZ/zf-RING-like)	H.sapiens
NP_892030.3	RING_finger_(zf-C3HC4/zf-MIZ/zf-RING-like)	H.sapiens
NP_056246.2	RING_finger_(zf-C3HC4/zf-MIZ/zf-RING-like)	H.sapiens
NP_006449.2	RING_finger_(zf-C3HC4/zf-MIZ/zf-RING-like)	H.sapiens
NP_150594.2	RING_finger_(zf-C3HC4/zf-MIZ/zf-RING-like)	H.sapiens
XP_947206.1	RING_finger_(zf-C3HC4/zf-MIZ/zf-RING-like)	H.sapiens
NP_005870.2	RING_finger_(zf-C3HC4/zf-MIZ/zf-RING-like)	H.sapiens
NP_775828.1	RING_finger_(zf-C3HC4/zf-MIZ/zf-RING-like)	H.sapiens
NP_055634.2	RING_finger_(zf-C3HC4/zf-MIZ/zf-RING-like)	H.sapiens
NP_062538.5	RING_finger_(zf-C3HC4/zf-MIZ/zf-RING-like)	H.sapiens
NP_150632.1	RING_finger_(zf-C3HC4/zf-MIZ/zf-RING-like)	H.sapiens
NP_150633.1	RING_finger_(zf-C3HC4/zf-MIZ/zf-RING-like)	H.sapiens
NP_000372.1	RING_finger_(zf-C3HC4/zf-MIZ/zf-RING-like)	H.sapiens
XP_495886.1	RING_finger_(zf-C3HC4/zf-MIZ/zf-RING-like)	H.sapiens
XP_945281.1	RING_finger_(zf-C3HC4/zf-MIZ/zf-RING-like)	H.sapiens
NP_008844.1	RING_finger_(zf-C3HC4/zf-MIZ/zf-RING-like)	H.sapiens
NP_690856.1	RING_finger_(zf-C3HC4/zf-MIZ/zf-RING-like)	H.sapiens
NP_775918.1	RING_finger_(zf-C3HC4/zf-MIZ/zf-RING-like)	H.sapiens
NP_060677.1	RING_finger_(zf-C3HC4/zf-MIZ/zf-RING-like)	H.sapiens
NP_115977.2	RING_finger_(zf-C3HC4/zf-MIZ/zf-RING-like)	H.sapiens
NP_631914.1	RING_finger_(zf-C3HC4/zf-MIZ/zf-RING-like)	H.sapiens
NP_065965.3	RING_finger_(zf-C3HC4/zf-MIZ/zf-RING-like)	H.sapiens
XP_935290.1	RING_finger_(zf-C3HC4/zf-MIZ/zf-RING-like)	H.sapiens
XP_374920.3	RING_finger_(zf-C3HC4/zf-MIZ/zf-RING-like)	H.sapiens
XP_947656.1	RING_finger_(zf-C3HC4/zf-MIZ/zf-RING-like)	H.sapiens
NP_689830.2	RING_finger_(zf-C3HC4/zf-MIZ/zf-RING-like)	H.sapiens
NP_038474.1	RING_finger_(zf-C3HC4/zf-MIZ/zf-RING-like)	H.sapiens
NP_849192.1	RING_finger_(zf-C3HC4/zf-MIZ/zf-RING-like)	H.sapiens
NP_055683.3	RING_finger_(zf-C3HC4/zf-MIZ/zf-RING-like)	H.sapiens
NP_434699.1	RING_finger_(zf-C3HC4/zf-MIZ/zf-RING-like)	H.sapiens
NP_150232.1	RING_finger_(zf-C3HC4/zf-MIZ/zf-RING-like)	H.sapiens
NP_005655.1	RING_finger_(zf-C3HC4/zf-MIZ/zf-RING-like)	H.sapiens
NP_912730.2	RING_finger_(zf-C3HC4/zf-MIZ/zf-RING-like)	H.sapiens
NP_115935.3	RING_finger_(zf-C3HC4/zf-MIZ/zf-RING-like)	H.sapiens
XP_374919.2	RING_finger_(zf-C3HC4/zf-MIZ/zf-RING-like)	H.sapiens
XP_001133354.1	RING_finger_(zf-C3HC4/zf-MIZ/zf-RING-like)	H.sapiens
NP_904355.1	RING_finger_(zf-C3HC4/zf-MIZ/zf-RING-like)	H.sapiens
NP_056250.3	RING_finger_(zf-C3HC4/zf-MIZ/zf-RING-like)	H.sapiens
NP_001013756.1	RING_finger_(zf-C3HC4/zf-MIZ/zf-RING-like)	H.sapiens
NP_005776.1	RING_finger_(zf-C3HC4/zf-MIZ/zf-RING-like)	H.sapiens
NP_919340.1	RING_finger_(zf-C3HC4/zf-MIZ/zf-RING-like)	H.sapiens
XP_377555.3	RING_finger_(zf-C3HC4/zf-MIZ/zf-RING-like)	H.sapiens
NP_077019.1	RING_finger_(zf-C3HC4/zf-MIZ/zf-RING-like)	H.sapiens
NP_722540.1	RING_finger_(zf-C3HC4/zf-MIZ/zf-RING-like)	H.sapiens
NP_002608.1	RING_finger_(zf-C3HC4/zf-MIZ/zf-RING-like)	H.sapiens
NP_006346.1	RING_finger_(zf-C3HC4/zf-MIZ/zf-RING-like)	H.sapiens
XP_944526.1	RING_finger_(zf-C3HC4/zf-MIZ/zf-RING-like)	H.sapiens
NP_055586.1	RING_finger_(zf-C3HC4/zf-MIZ/zf-RING-like)	H.sapiens
NP_071347.2	RING_finger_(zf-C3HC4/zf-MIZ/zf-RING-like)	H.sapiens
NP_997279.1	RING_finger_(zf-C3HC4/zf-MIZ/zf-RING-like)	H.sapiens
NP_008909.1	RING_finger_(zf-C3HC4/zf-MIZ/zf-RING-like)	H.sapiens
NP_057710.2	RING_finger_(zf-C3HC4/zf-MIZ/zf-RING-like)	H.sapiens
XP_944592.1	RING_finger_(zf-C3HC4/zf-MIZ/zf-RING-like)	H.sapiens
XP_935320.1	RING_finger_(zf-C3HC4/zf-MIZ/zf-RING-like)	H.sapiens
NP_071898.2	RING_finger_(zf-C3HC4/zf-MIZ/zf-RING-like)	H.sapiens
NP_620636.1	RING_finger_(zf-C3HC4/zf-MIZ/zf-RING-like)	H.sapiens
NP_003062.2	RING_finger_(zf-C3HC4/zf-MIZ/zf-RING-like)	H.sapiens
XP_001127731.1	RING_finger_(zf-C3HC4/zf-MIZ/zf-RING-like)	H.sapiens
XP_947951.1	RING_finger_(zf-C3HC4/zf-MIZ/zf-RING-like)	H.sapiens
NP_036248.2	RING_finger_(zf-C3HC4/zf-MIZ/zf-RING-like)	H.sapiens
NP_150247.1	RING_finger_(zf-C3HC4/zf-MIZ/zf-RING-like)	H.sapiens
NP_002666.1	RING_finger_(zf-C3HC4/zf-MIZ/zf-RING-like)	H.sapiens
NP_150249.1	RING_finger_(zf-C3HC4/zf-MIZ/zf-RING-like)	H.sapiens
NP_150250.2	RING_finger_(zf-C3HC4/zf-MIZ/zf-RING-like)	H.sapiens
NP_150252.1	RING_finger_(zf-C3HC4/zf-MIZ/zf-RING-like)	H.sapiens
NP_150241.2	RING_finger_(zf-C3HC4/zf-MIZ/zf-RING-like)	H.sapiens
NP_150242.1	RING_finger_(zf-C3HC4/zf-MIZ/zf-RING-like)	H.sapiens
NP_150253.2	RING_finger_(zf-C3HC4/zf-MIZ/zf-RING-like)	H.sapiens
NP_150243.2	RING_finger_(zf-C3HC4/zf-MIZ/zf-RING-like)	H.sapiens
XP_001132060.1	RING_finger_(zf-C3HC4/zf-MIZ/zf-RING-like)	H.sapiens
NP_699202.1	RING_finger_(zf-C3HC4/zf-MIZ/zf-RING-like)	H.sapiens
XP_944003.2	RING_finger_(zf-C3HC4/zf-MIZ/zf-RING-like)	H.sapiens
XP_293090.6	RING_finger_(zf-C3HC4/zf-MIZ/zf-RING-like)	H.sapiens
NP_620155.1	RING_finger_(zf-C3HC4/zf-MIZ/zf-RING-like)	H.sapiens
XP_931530.1	RING_finger_(zf-C3HC4/zf-MIZ/zf-RING-like)	H.sapiens
NP_667339.1	RING_finger_(zf-C3HC4/zf-MIZ/zf-RING-like)	H.sapiens
NP_060594.3	RING_finger_(zf-C3HC4/zf-MIZ/zf-RING-like)	H.sapiens
NP_065952.1	RING_finger_(zf-C3HC4/zf-MIZ/zf-RING-like)	H.sapiens
NP_065091.1	RING_finger_(zf-C3HC4/zf-MIZ/zf-RING-like)	H.sapiens
XP_931166.1	RING_finger_(zf-C3HC4/zf-MIZ/zf-RING-like)	H.sapiens
NP_112225.2	RING_finger_(zf-C3HC4/zf-MIZ/zf-RING-like)	H.sapiens
XP_372423.2	RING_finger_(zf-C3HC4/zf-MIZ/zf-RING-like)	H.sapiens
XP_941394.1	RING_finger_(zf-C3HC4/zf-MIZ/zf-RING-like)	H.sapiens
XP_946964.1	RING_finger_(zf-C3HC4/zf-MIZ/zf-RING-like)	H.sapiens
XP_208043.1	RING_finger_(zf-C3HC4/zf-MIZ/zf-RING-like)	H.sapiens
NP_064550.2	RING_finger_(zf-C3HC4/zf-MIZ/zf-RING-like)	H.sapiens
XP_931052.1	RING_finger_(zf-C3HC4/zf-MIZ/zf-RING-like)	H.sapiens
XP_061890.9	RING_finger_(zf-C3HC4/zf-MIZ/zf-RING-like)	H.sapiens
NP_665694.1	RING_finger_(zf-C3HC4/zf-MIZ/zf-RING-like)	H.sapiens
NP_004286.2	RING_finger_(zf-C3HC4/zf-MIZ/zf-RING-like)	H.sapiens
NP_065943.1	RING_finger_(zf-C3HC4/zf-MIZ/zf-RING-like)	H.sapiens
NP_115644.1	RING_finger_(zf-C3HC4/zf-MIZ/zf-RING-like)	H.sapiens
NP_849163.1	RING_finger_(zf-C3HC4/zf-MIZ/zf-RING-like)	H.sapiens
NP_112506.1	RING_finger_(zf-C3HC4/zf-MIZ/zf-RING-like)	H.sapiens
NP_006453.1	RING_finger_(zf-C3HC4/zf-MIZ/zf-RING-like)	H.sapiens
NP_055824.1	RING_finger_(zf-C3HC4/zf-MIZ/zf-RING-like)	H.sapiens
XP_001133042.1	RING_finger_(zf-C3HC4/zf-MIZ/zf-RING-like)	H.sapiens
XP_934913.1	RING_finger_(zf-C3HC4/zf-MIZ/zf-RING-like)	H.sapiens
XP_943855.1	RING_finger_(zf-C3HC4/zf-MIZ/zf-RING-like)	H.sapiens
NP_001157.1	RING_finger_(zf-C3HC4/zf-MIZ/zf-RING-like)	H.sapiens
NP_976049.1	RING_finger_(zf-C3HC4/zf-MIZ/zf-RING-like)	H.sapiens
XP_946968.1	RING_finger_(zf-C3HC4/zf-MIZ/zf-RING-like)	H.sapiens
XP_934797.1	RING_finger_(zf-C3HC4/zf-MIZ/zf-RING-like)	H.sapiens
NP_004407.2	RING_finger_(zf-C3HC4/zf-MIZ/zf-RING-like)	H.sapiens
NP_892007.1	RING_finger_(zf-C3HC4/zf-MIZ/zf-RING-like)	H.sapiens
NP_001156.1	RING_finger_(zf-C3HC4/zf-MIZ/zf-RING-like)	H.sapiens
XP_044166.9	RING_finger_(zf-C3HC4/zf-MIZ/zf-RING-like)	H.sapiens
XP_943086.2	RING_finger_(zf-C3HC4/zf-MIZ/zf-RING-like)	H.sapiens
NP_005753.1	RING_finger_(zf-C3HC4/zf-MIZ/zf-RING-like)	H.sapiens
NP_079464.1	RING_finger_(zf-C3HC4/zf-MIZ/zf-RING-like)	H.sapiens
NP_663778.1	RING_finger_(zf-C3HC4/zf-MIZ/zf-RING-like)	H.sapiens
NP_663777.1	RING_finger_(zf-C3HC4/zf-MIZ/zf-RING-like)	H.sapiens
NP_003291.2	RING_finger_(zf-C3HC4/zf-MIZ/zf-RING-like)	H.sapiens
NP_060693.1	RING_finger_(zf-C3HC4/zf-MIZ/zf-RING-like)	H.sapiens
NP_056061.1	RING_finger_(zf-C3HC4/zf-MIZ/zf-RING-like)	H.sapiens
NP_115622.2	RING_finger_(zf-C3HC4/zf-MIZ/zf-RING-like)	H.sapiens
NP_742068.1	RING_finger_(zf-C3HC4/zf-MIZ/zf-RING-like)	H.sapiens
NP_078822.3	RING_finger_(zf-C3HC4/zf-MIZ/zf-RING-like)	H.sapiens
NP_001034200.1	RING_finger_(zf-C3HC4/zf-MIZ/zf-RING-like)	H.sapiens
NP_689950.1	RING_finger_(zf-C3HC4/zf-MIZ/zf-RING-like)	H.sapiens
NP_647478.1	RING_finger_(zf-C3HC4/zf-MIZ/zf-RING-like)	H.sapiens
NP_071444.1	RING_finger_(zf-C3HC4/zf-MIZ/zf-RING-like)	H.sapiens
XP_947326.1	RING_finger_(zf-C3HC4/zf-MIZ/zf-RING-like)	H.sapiens
XP_931993.1	RING_finger_(zf-C3HC4/zf-MIZ/zf-RING-like)	H.sapiens
NP_061170.2	RING_finger_(zf-C3HC4/zf-MIZ/zf-RING-like)	H.sapiens
NP_899645.1	RING_finger_(zf-C3HC4/zf-MIZ/zf-RING-like)	H.sapiens
NP_004281.1	RING_finger_(zf-C3HC4/zf-MIZ/zf-RING-like)	H.sapiens
NP_899646.1	RING_finger_(zf-C3HC4/zf-MIZ/zf-RING-like)	H.sapiens
NP_899647.1	RING_finger_(zf-C3HC4/zf-MIZ/zf-RING-like)	H.sapiens
NP_899648.1	RING_finger_(zf-C3HC4/zf-MIZ/zf-RING-like)	H.sapiens
NP_689829.2	RING_finger_(zf-C3HC4/zf-MIZ/zf-RING-like)	H.sapiens
NP_116034.2	RING_finger_(zf-C3HC4/zf-MIZ/zf-RING-like)	H.sapiens
NP_005046.2	RING_finger_(zf-C3HC4/zf-MIZ/zf-RING-like)	H.sapiens
NP_443148.1	RING_finger_(zf-C3HC4/zf-MIZ/zf-RING-like)	H.sapiens
NP_775933.1	RING_finger_(zf-C3HC4/zf-MIZ/zf-RING-like)	H.sapiens
NP_056989.2	RING_finger_(zf-C3HC4/zf-MIZ/zf-RING-like)	H.sapiens
NP_003843.3	RING_finger_(zf-C3HC4/zf-MIZ/zf-RING-like)	H.sapiens
NP_009079.1	RING_finger_(zf-C3HC4/zf-MIZ/zf-RING-like)	H.sapiens
NP_114404.1	RING_finger_(zf-C3HC4/zf-MIZ/zf-RING-like)	H.sapiens
NP_037414.2	RING_finger_(zf-C3HC4/zf-MIZ/zf-RING-like)	H.sapiens
NP_054879.3	RING_finger_(zf-C3HC4/zf-MIZ/zf-RING-like)	H.sapiens
NP_068375.3	RING_finger_(zf-C3HC4/zf-MIZ/zf-RING-like)	H.sapiens
NP_612144.1	RING_finger_(zf-C3HC4/zf-MIZ/zf-RING-like)	H.sapiens
NP_002422.1	RING_finger_(zf-C3HC4/zf-MIZ/zf-RING-like)	H.sapiens
NP_037394.2	RING_finger_(zf-C3HC4/zf-MIZ/zf-RING-like)	H.sapiens
NP_115647.2	RING_finger_(zf-C3HC4/zf-MIZ/zf-RING-like)	H.sapiens
NP_003473.1	RING_finger_(zf-C3HC4/zf-MIZ/zf-RING-like)	H.sapiens
NP_150231.1	RING_finger_(zf-C3HC4/zf-MIZ/zf-RING-like)	H.sapiens
NP_001647.1	RING_finger_(zf-C3HC4/zf-MIZ/zf-RING-like)	H.sapiens
NP_150230.1	RING_finger_(zf-C3HC4/zf-MIZ/zf-RING-like)	H.sapiens
NP_065825.1	RING_finger_(zf-C3HC4/zf-MIZ/zf-RING-like)	H.sapiens
NP_872327.2	RING_finger_(zf-C3HC4/zf-MIZ/zf-RING-like)	H.sapiens
NP_775105.1	RING_finger_(zf-C3HC4/zf-MIZ/zf-RING-like)	H.sapiens
NP_060790.2	RING_finger_(zf-C3HC4/zf-MIZ/zf-RING-like)	H.sapiens
NP_919434.1	RING_finger_(zf-C3HC4/zf-MIZ/zf-RING-like)	H.sapiens
NP_919435.1	RING_finger_(zf-C3HC4/zf-MIZ/zf-RING-like)	H.sapiens
NP_056380.1	RING_finger_(zf-C3HC4/zf-MIZ/zf-RING-like)	H.sapiens
NP_008841.2	RING_finger_(zf-C3HC4/zf-MIZ/zf-RING-like)	H.sapiens
NP_061173.1	RING_finger_(zf-C3HC4/zf-MIZ/zf-RING-like)	H.sapiens
NP_066306.1	RING_finger_(zf-C3HC4/zf-MIZ/zf-RING-like)	H.sapiens
NP_006595.1	RING_finger_(zf-C3HC4/zf-MIZ/zf-RING-like)	H.sapiens
NP_001017368.1	RING_finger_(zf-C3HC4/zf-MIZ/zf-RING-like)	H.sapiens
NP_476519.1	RING_finger_(zf-C3HC4/zf-MIZ/zf-RING-like)	H.sapiens
NP_055872.2	RING_finger_(zf-C3HC4/zf-MIZ/zf-RING-like)	H.sapiens
NP_079402.2	RING_finger_(zf-C3HC4/zf-MIZ/zf-RING-like)	H.sapiens
NP_919247.1	RING_finger_(zf-C3HC4/zf-MIZ/zf-RING-like)	H.sapiens
NP_055060.1	RING_finger_(zf-C3HC4/zf-MIZ/zf-RING-like)	H.sapiens
NP_588609.1	RING_finger_(zf-C3HC4/zf-MIZ/zf-RING-like)	H.sapiens
NP_997226.1	RING_finger_(zf-C3HC4/zf-MIZ/zf-RING-like)	H.sapiens
NP_115784.1	RING_finger_(zf-C3HC4/zf-MIZ/zf-RING-like)	H.sapiens
NP_075381.2	RING_finger_(zf-C3HC4/zf-MIZ/zf-RING-like)	H.sapiens
NP_203127.3	RING_finger_(zf-C3HC4/zf-MIZ/zf-RING-like)	H.sapiens
XP_292796.5	RING_finger_(zf-C3HC4/zf-MIZ/zf-RING-like)	H.sapiens
XP_001131933.1	RING_finger_(zf-C3HC4/zf-MIZ/zf-RING-like)	H.sapiens
XP_943231.2	RING_finger_(zf-C3HC4/zf-MIZ/zf-RING-like)	H.sapiens
NP_079090.1	RING_finger_(zf-C3HC4/zf-MIZ/zf-RING-like)	H.sapiens
NP_001158.2	RING_finger_(zf-C3HC4/zf-MIZ/zf-RING-like)	H.sapiens
NP_056990.3	RING_finger_(zf-C3HC4/zf-MIZ/zf-RING-like)	H.sapiens
NP_148980.2	RING_finger_(zf-C3HC4/zf-MIZ/zf-RING-like)	H.sapiens
NP_955447.1	RING_finger_(zf-C3HC4/zf-MIZ/zf-RING-like)	H.sapiens
NP_055763.1	RING_finger_(zf-C3HC4/zf-MIZ/zf-RING-like)	H.sapiens
XP_946903.2	RING_finger_(zf-C3HC4/zf-MIZ/zf-RING-like)	H.sapiens
NP_055561.2	RING_finger_(zf-C3HC4/zf-MIZ/zf-RING-like)	H.sapiens
NP_006312.1	RING_finger_(zf-C3HC4/zf-MIZ/zf-RING-like)	H.sapiens
NP_892017.1	RING_finger_(zf-C3HC4/zf-MIZ/zf-RING-like)	H.sapiens
NP_835461.1	RING_finger_(zf-C3HC4/zf-MIZ/zf-RING-like)	H.sapiens
NP_078772.1	RING_finger_(zf-C3HC4/zf-MIZ/zf-RING-like)	H.sapiens
NP_001005207.1	RING_finger_(zf-C3HC4/zf-MIZ/zf-RING-like)	H.sapiens
NP_056109.1	RING_finger_(zf-C3HC4/zf-MIZ/zf-RING-like)	H.sapiens
NP_877434.2	RING_finger_(zf-C3HC4/zf-MIZ/zf-RING-like)	H.sapiens
XP_001125714.1	RING_finger_(zf-C3HC4/zf-MIZ/zf-RING-like)	H.sapiens
NP_112587.1	RING_finger_(zf-C3HC4/zf-MIZ/zf-RING-like)	H.sapiens
NP_659547.2	RING_finger_(zf-C3HC4/zf-MIZ/zf-RING-like)	H.sapiens
NP_078820.1	RING_finger_(zf-C3HC4/zf-MIZ/zf-RING-like)	H.sapiens
NP_689790.1	RING_finger_(zf-C3HC4/zf-MIZ/zf-RING-like)	H.sapiens
NP_060620.2	RING_finger_(zf-C3HC4/zf-MIZ/zf-RING-like)	H.sapiens
NP_061935.1	RING_finger_(zf-C3HC4/zf-MIZ/zf-RING-like)	H.sapiens
NP_002495.2	RING_finger_(zf-C3HC4/zf-MIZ/zf-RING-like)	H.sapiens
NP_667345.1	RING_finger_(zf-C3HC4/zf-MIZ/zf-RING-like)	H.sapiens
NP_667344.1	RING_finger_(zf-C3HC4/zf-MIZ/zf-RING-like)	H.sapiens
NP_060239.2	RING_finger_(zf-C3HC4/zf-MIZ/zf-RING-like)	H.sapiens
NP_006259.1	RING_finger_(zf-C3HC4/zf-MIZ/zf-RING-like)	H.sapiens
NP_055063.1	RING_finger_(zf-C3HC4/zf-MIZ/zf-RING-like)	H.sapiens
NP_056464.1	RING_finger_(zf-C3HC4/zf-MIZ/zf-RING-like)	H.sapiens
NP_031384.1	RING_finger_(zf-C3HC4/zf-MIZ/zf-RING-like)	H.sapiens
NP_004644.2	RING_finger_(zf-C3HC4/zf-MIZ/zf-RING-like)	H.sapiens
NP_057567.3	RING_finger_(zf-C3HC4/zf-MIZ/zf-RING-like)	H.sapiens
NP_775463.1	RING_finger_(zf-C3HC4/zf-MIZ/zf-RING-like)	H.sapiens
NP_001009921.1	RING_finger_(zf-C3HC4/zf-MIZ/zf-RING-like)	H.sapiens
NP_056118.2	RING_finger_(zf-C3HC4/zf-MIZ/zf-RING-like)	H.sapiens
NP_000456.1	RING_finger_(zf-C3HC4/zf-MIZ/zf-RING-like)	H.sapiens
XP_042066.10	RING_finger_(zf-C3HC4/zf-MIZ/zf-RING-like)	H.sapiens
XP_001128827.1	RING_finger_(zf-C3HC4/zf-MIZ/zf-RING-like)	H.sapiens
NP_001005374.1	RING_finger_(zf-C3HC4/zf-MIZ/zf-RING-like)	H.sapiens
NP_612370.3	RING_finger_(zf-C3HC4/zf-MIZ/zf-RING-like)	H.sapiens
NP_001005373.1	RING_finger_(zf-C3HC4/zf-MIZ/zf-RING-like)	H.sapiens
NP_060603.2	RING_finger_(zf-C3HC4/zf-MIZ/zf-RING-like)	H.sapiens
NP_612424.1	RING_finger_(zf-C3HC4/zf-MIZ/zf-RING-like)	H.sapiens
NP_006559.1	RING_finger_(zf-C3HC4/zf-MIZ/zf-RING-like)	H.sapiens
NP_543151.1	RING_finger_(zf-C3HC4/zf-MIZ/zf-RING-like)	H.sapiens
NP_659488.1	RING_finger_(zf-C3HC4/zf-MIZ/zf-RING-like)	H.sapiens
NP_004201.2	RING_finger_(zf-C3HC4/zf-MIZ/zf-RING-like)	H.sapiens
NP_002383.2	RING_finger_(zf-C3HC4/zf-MIZ/zf-RING-like)	H.sapiens
NP_006873.3	RING_finger_(zf-C3HC4/zf-MIZ/zf-RING-like)	H.sapiens
NP_006869.3	RING_finger_(zf-C3HC4/zf-MIZ/zf-RING-like)	H.sapiens
NP_005735.1	RING_finger_(zf-C3HC4/zf-MIZ/zf-RING-like)	H.sapiens
NP_004178.1	RING_finger_(zf-C3HC4/zf-MIZ/zf-RING-like)	H.sapiens
XP_001125956.1	RING_finger_(zf-C3HC4/zf-MIZ/zf-RING-like)	H.sapiens
NP_001009922.1	RING_finger_(zf-C3HC4/zf-MIZ/zf-RING-like)	H.sapiens
NP_940988.2	RING_finger_(zf-C3HC4/zf-MIZ/zf-RING-like)	H.sapiens
NP_085058.3	RING_finger_(zf-C3HC4/zf-MIZ/zf-RING-like)	H.sapiens
NP_037448.2	RING_finger_(zf-C3HC4/zf-MIZ/zf-RING-like)	H.sapiens
NP_001008226.1	RING_finger_(zf-C3HC4/zf-MIZ/zf-RING-like)	H.sapiens
NP_001004342.2	RING_finger_(zf-C3HC4/zf-MIZ/zf-RING-like)	H.sapiens
NP_000649.1	RING_finger_(zf-C3HC4/zf-MIZ/zf-RING-like)	H.sapiens
NP_000374.1	RING_finger_(zf-C3HC4/zf-MIZ/zf-RING-like)	H.sapiens
NP_075564.2	RING_finger_(zf-C3HC4/zf-MIZ/zf-RING-like)	H.sapiens
NP_066363.1	RING_finger_(zf-C3HC4/zf-MIZ/zf-RING-like)	H.sapiens
NP_115635.1	RING_finger_(zf-C3HC4/zf-MIZ/zf-RING-like)	H.sapiens
NP_079033.3	RING_finger_(zf-C3HC4/zf-MIZ/zf-RING-like)	H.sapiens
NP_067053.1	RING_finger_(zf-C3HC4/zf-MIZ/zf-RING-like)	H.sapiens
NP_733751.2	RING_finger_(zf-C3HC4/zf-MIZ/zf-RING-like)	H.sapiens
NP_579877.1	RING_finger_(zf-C3HC4/zf-MIZ/zf-RING-like)	H.sapiens
NP_579878.1	RING_finger_(zf-C3HC4/zf-MIZ/zf-RING-like)	H.sapiens
NP_579890.1	RING_finger_(zf-C3HC4/zf-MIZ/zf-RING-like)	H.sapiens
NP_542775.1	RING_finger_(zf-C3HC4/zf-MIZ/zf-RING-like)	H.sapiens
NP_038478.2	RING_finger_(zf-C3HC4/zf-MIZ/zf-RING-like)	H.sapiens
NP_872579.2	RING_finger_(zf-C3HC4/zf-MIZ/zf-RING-like)	H.sapiens
NP_004450.3	RING_finger_(zf-C3HC4/zf-MIZ/zf-RING-like)	H.sapiens
NP_065071.1	RING_finger_(zf-C3HC4/zf-MIZ/zf-RING-like)	H.sapiens
NP_113637.3	RING_finger_(zf-C3HC4/zf-MIZ/zf-RING-like)	H.sapiens
NP_777589.2	RING_finger_(zf-C3HC4/zf-MIZ/zf-RING-like)	H.sapiens
NP_056981.2	RING_finger_(zf-C3HC4/zf-MIZ/zf-RING-like)	H.sapiens
XP_001129747.1	RING_finger_(zf-C3HC4/zf-MIZ/zf-RING-like)	H.sapiens
NP_004662.2	RING_finger_(zf-C3HC4/zf-MIZ/zf-RING-like)	H.sapiens
NP_775298.1	RING_finger_(zf-C3HC4/zf-MIZ/zf-RING-like)	H.sapiens
NP_057250.1	RING_finger_(zf-C3HC4/zf-MIZ/zf-RING-like)	H.sapiens
NP_006090.1	RING_finger_(zf-C3HC4/zf-MIZ/zf-RING-like)	H.sapiens
NP_775956.1	RING_finger_(zf-C3HC4/zf-MIZ/zf-RING-like)	H.sapiens
[truncated: 2,454 more rows]
