# Supplementary material for: Deciphering the Ubiquitin-Mediated Pathway in Apicomplexan Parasites: A Potential Strategy to Interfere with Parasite Virulence
Source: PLoS One. 2008 Jun 11;3(6):e2386. doi: 10.1371/journal.pone.0002386 (PMC2408969; doi:10.1371/journal.pone.0002386)
Supplement: Table S2 — Components of the Cdc48-Npl4-Ufd1 escort pathway in P. falciparum, predicted by BlastP, and their orthologs retrieved from http://orthomcl.cbil.upenn.edu (0.04 MB XLS) [file pone.0002386.s002.xls]

## Sheet: Sheet1
Table S2: components of the Cdc48-Npl4-Ufd1 escort pathway in P. falciparum, predicted by BlastP,
and their orthologs retrieved from http://orthomcl.cbil.upenn.edu
	S. cerevisiae	P. falciparum	P. yoelii	T. gondii	C. parvum	C. hominis
UFD1	YER048W	PF14_0178	PY01640/ PY01641	59.m00076	cgd4_1200	Chro.10043
UFD2	YDL190C	PF08_0020	PY00518	72.m00386	cgd3_2410	Chro.30281
UFD3	YKL213C	PF13_0335	PY05801	80.m02131	not found	Chro.40262
UFD4	YKL010C	MAL7P1.19	PY05241/ PY06762	80.m02344	not found	not found
UFD5	YDL020C	MAL8P1.8	PY06580	80.m02296	cgd3_390	Chro.30441
CDC48	YDL126C	PFF0940C	PY03639/ PY05787	59.m03661/ 645.m00326	cgd1_330	Chro.10043
NPL4	YBR170C	PFE0380C	PY05126	59.m00041	cgd7_1970	Chro.70227
Gene IDs were retrieved from www.yeastgenome.org (S. cerevisiae), www.plasmodb.org (Plasmodia),
www.cryptodb.org (Cryptosporidia), and www.toxodb.org (Toxoplasma)
