# Supplementary material for: Deciphering the Ubiquitin-Mediated Pathway in Apicomplexan Parasites: A Potential Strategy to Interfere with Parasite Virulence
Source: PLoS One. 2008 Jun 11;3(6):e2386. doi: 10.1371/journal.pone.0002386 (PMC2408969; doi:10.1371/journal.pone.0002386)
Supplement: Table S3 — Homologs of Skp1 in apicomplexan parasites. (0.03 MB XLS) [file pone.0002386.s003.xls]

## Sheet: Sheet1
Table S3: homologs of Skp1 in the genomes of each apicomplexan , predicted by BlastP
	P. falciparum	P. yoelii	T. gondii	C. parvum
Skp1	MAL13P1.337	PY00081	25.m01769	cgd7_2500
Gene IDs were retrieved from www.plasmodb.org (Plasmodia),
www.cryptodb.org (C. parvum), and www.toxodb.org (Toxoplasma)
