# Supplementary material for: Deciphering the Ubiquitin-Mediated Pathway in Apicomplexan Parasites: A Potential Strategy to Interfere with Parasite Virulence
Source: PLoS One. 2008 Jun 11;3(6):e2386. doi: 10.1371/journal.pone.0002386 (PMC2408969; doi:10.1371/journal.pone.0002386)
Supplement: Table S4 — Protein dataset sources and release information. (0.02 MB XLS) [file pone.0002386.s004.xls]

## Sheet: Table_S3.xls
Table S3: Protein dataset sources and release information
Organism	Source	Release
Plasmodium falciparum	http://www.plasmodb.org/download/release-5.3/Pfalciparum/PfalciparumAnnotatedProteins_plasmoDB-5.3.fasta	5.3[12-Avr-2007]
	http://www.plasmodb.org/download/release-5.3/Pfalciparum/PfalciparumMitoAnnotatedProteins_plasmoDB-5.3.fasta	5.3[12-Avr-2007]
	http://www.plasmodb.org/download/release-5.3/Pfalciparum/PfalciparumPlastidAnnotatedProteins_plasmoDB-5.3.fasta	5.3[12-Avr-2007]
Plasmodium vivax	http://www.plasmodb.org/download/release-5.3/Pvivax/PvivaxAnnotatedProteins_plasmoDB-5.3.fasta	5.3[12-Avr-2007]
Plasmodium berghei	http://www.plasmodb.org/download/release-5.3/Pberghei/PbergheiAnnotatedProteins_plasmoDB-5.3.fasta	5.3[12-Avr-2007]
Plasmodium chabaudi	http://www.plasmodb.org/download/release-5.3/Pchabaudi/PchabaudiAnnotatedProteins_plasmoDB-5.3.fasta	5.3[12-Avr-2007]
Plasmodium yoelii	http://www.plasmodb.org/download/release-5.3/Pyoelii/PyoeliiAnnotatedProteins_plasmoDB-5.3.fasta	5.3[12-Avr-2007]
Cryptosporidium parvum	http://www.cryptodb.org/common/downloads/release-3.5/Cparvum/CparvumAnnotatedProteins.fsa.zip	3.5[28-Mar-2007]
Cryptosporidium hominis	http://www.cryptodb.org/common/downloads/release-3.5/Chominis/ChominisAnnotatedProteins.fsa.zip	3.5[28-Mar-2007]
Toxoplasma gondii	http://toxodb.org/download/release-4.2/Tgondii/TgondiiAnnotatedProteins_toxoDb-4.2.fasta	4.2[12-Avr-2007]
	http://toxodb.org/download/release-4.2/Tgondii/TgondiiApicoplastAnnotatedProteins_toxoDb-4.2.fasta	4.2[12-Avr-2007]
Saccharomyces cerevisiae	ftp://genome-ftp.stanford.edu/pub/yeast/data_download/sequence/genomic_sequence/orf_protein/orf_trans_all.fasta.gz	[06-Sep-2007]
Caenorhabditis elegans	ftp://ftp.wormbase.org/pub/wormbase/genomes/elegans/sequences/protein/current.tar.gz	[29-Sep-2007]
Drosophila melanogaster	ftp://ftp.flybase.net/genomes/Drosophila_melanogaster/dmel_r5.1_FB2006_01/fasta/dmel-all-translation-r5.1.fasta.gz	5.1[06-Mar-2007]
Homo sapiens	ftp://ftp.ncbi.nih.gov/genomes/H_sapiens/protein/protein.fa.gz	[05-Sep-2006]
Arabidopsis thaliana	ftp://ftp.arabidopsis.org/home/tair/Sequences/blast_datasets/TAIR7_blastsets/TAIR7_pep_20070425	7[25-Avr-2007]
