# Supplementary material for: Deciphering the Ubiquitin-Mediated Pathway in Apicomplexan Parasites: A Potential Strategy to Interfere with Parasite Virulence
Source: PLoS One. 2008 Jun 11;3(6):e2386. doi: 10.1371/journal.pone.0002386 (PMC2408969; doi:10.1371/journal.pone.0002386)
Supplement: Figure S1 — By-domain dendrogram trees of the predicted apicomplexan proteins (1.64 MB ZIP) [file pone.0002386.s005.zip]

Archive with 16 entries (13 files):
- Supplemental_material_S4/
- Supplemental_material_S4/.DS_Store
- __MACOSX/
- __MACOSX/Supplemental_material_S4/
- __MACOSX/Supplemental_material_S4/._.DS_Store
- Supplemental_material_S4/Cullin-straight.TIF
- Supplemental_material_S4/F-box-straight.TIF
- Supplemental_material_S4/Josephin-straight.TIF
- Supplemental_material_S4/Mov34-straight.TIF
- Supplemental_material_S4/OTU-straight.TIF
- Supplemental_material_S4/Peptidase_C12-straight.TIF
- Supplemental_material_S4/Peptidase_C48-straight.TIF
- Supplemental_material_S4/Peptidase_C54-straight.TIF
- Supplemental_material_S4/PPPDE-straight.TIF
- Supplemental_material_S4/RING-straight.TIF
- Supplemental_material_S4/UCH-straight.TIF
